# Supplementary material for: Integrated Network Analysis of microRNAs, mRNAs, and Proteins Reveals the Regulatory Interaction between hsa-mir-200b and CFL2 Associated with Advanced Stage and Poor Prognosis in Patients with Intestinal Gastric Cancer
Source: Cancers (Basel). 2023 Nov 12;15(22):5374. doi: 10.3390/cancers15225374 (PMC10670725; doi:10.3390/cancers15225374)
Supplement: Supplementary file 1 [file cancers-15-05374-s001.zip]

Archive with 1 entries (1 files):
- cancers-2653667-supplementary.xls
