# Supplementary material for: Integrated Network Analysis of microRNAs, mRNAs, and Proteins Reveals the Regulatory Interaction between hsa-mir-200b and CFL2 Associated with Advanced Stage and Poor Prognosis in Patients with Intestinal Gastric Cancer
Source: Cancers (Basel). 2023 Nov 12;15(22):5374. doi: 10.3390/cancers15225374 (PMC10670725; doi:10.3390/cancers15225374)
Supplement: Supplementary file 1 [file cancers-15-05374-s001.zip › cancers-2653667-supplementary.xls]

## Sheet: Supplementary Table S1
Clinicopathological features	Cohort
Number of patients	18
Mean age at diagnosis (range years)	67 (36-85)
Sex:
Men	9/18 (50%)
Women	9/18 (50%)
Histological type:
Intestinal	n=18
Helicobacter pylori status:
(+)	n=18
Tumor location:
Antrum	6/18 (33,3%)
Cardia	5/18 (27,8%)
Body	6/18 (33,3%)
Fundus	1/18 (5,5%)

## Sheet: Supplementary Table S2
Ensembl gene ID	Gene Symbol	Gene description	Log2 fold change	Adjusted p-value
ENSG00000213401	MAGEA12	MAGE family member A12	9.32	1.50E-29
ENSG00000221867	MAGEA3	MAGE family member A3	9.02	2.54E-29
ENSG00000197172	MAGEA6	MAGE family member A6	8.92	8.94E-26
ENSG00000123407	HOXC12	homeobox C12	8.90	2.62E-32
ENSG00000198681	MAGEA1	MAGE family member A1	8.26	3.35E-16
ENSG00000126890	CTAG2	cancer/testis antigen 2	8.05	4.19E-10
ENSG00000170373	CST1	cystatin SN	7.66	3.53E-99
ENSG00000147381	MAGEA4	MAGE family member A4	7.60	6.22E-14
ENSG00000268916	CSAG3	CSAG family member 3	7.60	9.50E-26
ENSG00000046774	MAGEC2	MAGE family member C2	7.39	2.13E-11
ENSG00000123500	COL10A1	collagen type X alpha 1 chain	7.28	9.25E-112
ENSG00000198930	CSAG1	chondrosarcoma associated gene 1	7.22	4.74E-33
ENSG00000029559	IBSP	integrin binding sialoprotein	6.97	4.45E-47
ENSG00000163283	ALPP	alkaline phosphatase, placental	6.92	3.93E-37
ENSG00000180818	HOXC10	homeobox C10	6.64	1.85E-46
ENSG00000159217	IGF2BP1	insulin like growth factor 2 mRNA binding protein 1	6.60	7.74E-33
ENSG00000125207	PIWIL1	piwi like RNA-mediated gene silencing 1	6.53	4.67E-42
ENSG00000198443	KRTAP4-1	keratin associated protein 4-1	6.50	1.12E-19
ENSG00000185686	PRAME	PRAME nuclear receptor transcriptional regulator	6.46	1.13E-37
ENSG00000060718	COL11A1	collagen type XI alpha 1 chain	6.44	2.53E-71
ENSG00000162344	FGF19	fibroblast growth factor 19	6.40	3.98E-25
ENSG00000124260	MAGEA10	MAGE family member A10	6.19	4.34E-12
ENSG00000185247	MAGEA11	MAGE family member A11	6.08	2.19E-13
ENSG00000080511	RDH8	retinol dehydrogenase 8	5.94	9.23E-26
ENSG00000101441	CST4	cystatin S	5.82	1.25E-33
ENSG00000268902	CSAG2	CSAG family member 2	5.78	8.75E-12
ENSG00000155495	MAGEC1	MAGE family member C1	5.74	1.69E-10
ENSG00000184697	CLDN6	claudin 6	5.69	7.27E-22
ENSG00000147246	HTR2C	5-hydroxytryptamine receptor 2C	5.65	3.40E-14
ENSG00000117148	ACTL8	actin like 8	5.56	1.53E-23
ENSG00000111700	SLCO1B3	solute carrier organic anion transporter family member 1B3	5.55	2.64E-19
ENSG00000123364	HOXC13	homeobox C13	5.54	2.48E-22
ENSG00000163286	ALPG	alkaline phosphatase, germ cell	5.49	1.36E-25
ENSG00000181433	SAGE1	sarcoma antigen 1	5.45	2.84E-13
ENSG00000136881	BAAT	bile acid-CoA:amino acid N-acyltransferase	5.42	1.37E-34
ENSG00000164651	SP8	Sp8 transcription factor	5.41	2.78E-24
ENSG00000204019	CT83	cancer/testis antigen 83	5.38	2.25E-21
ENSG00000187258	NPSR1	neuropeptide S receptor 1	5.34	1.35E-21
ENSG00000128610	FEZF1	FEZ family zinc finger 1	5.24	1.00E-30
ENSG00000212901	KRTAP3-1	keratin associated protein 3-1	5.23	9.46E-10
ENSG00000170516	COX7B2	cytochrome c oxidase subunit 7B2	5.16	5.32E-08
ENSG00000005073	HOXA11	homeobox A11	5.13	4.81E-34
ENSG00000101115	SALL4	spalt like transcription factor 4	5.10	1.16E-47
ENSG00000243709	LEFTY1	left-right determination factor 1	5.01	6.49E-21
ENSG00000204542	C6orf15	chromosome 6 open reading frame 15	5.00	2.02E-14
ENSG00000217236	SP9	Sp9 transcription factor	4.98	5.78E-08
ENSG00000197587	DMBX1	diencephalon/mesencephalon homeobox 1	4.92	4.27E-39
ENSG00000146678	IGFBP1	insulin like growth factor binding protein 1	4.91	7.31E-22
ENSG00000123838	C4BPA	complement component 4 binding protein alpha	4.91	2.72E-29
ENSG00000128714	HOXD13	homeobox D13	4.89	7.97E-10
ENSG00000158874	APOA2	apolipoprotein A2	4.82	5.53E-17
ENSG00000164283	ESM1	endothelial cell specific molecule 1	4.80	1.33E-93
ENSG00000106038	EVX1	even-skipped homeobox 1	4.73	7.13E-18
ENSG00000189052	CGB5	chorionic gonadotropin subunit beta 5	4.73	5.58E-13
ENSG00000105989	WNT2	Wnt family member 2	4.73	8.81E-68
ENSG00000174015	CBY2	chibby family member 2	4.70	4.94E-16
ENSG00000120054	CPN1	carboxypeptidase N subunit 1	4.69	5.83E-11
ENSG00000169548	ZNF280A	zinc finger protein 280A	4.67	3.13E-15
ENSG00000189064	GAGE2A	G antigen 2A	4.65	5.53E-03
ENSG00000204710	SPDYC	speedy/RINGO cell cycle regulator family member C	4.65	5.76E-24
ENSG00000099953	MMP11	matrix metallopeptidase 11	4.64	1.66E-57
ENSG00000007952	NOX1	NADPH oxidase 1	4.64	4.45E-30
ENSG00000267978	MAGEA9B	MAGE family member A9B	4.61	1.78E-05
ENSG00000268606	MAGEA2	MAGE family member A2	4.60	1.20E-08
ENSG00000123388	HOXC11	homeobox C11	4.57	1.18E-34
ENSG00000149968	MMP3	matrix metallopeptidase 3	4.55	7.69E-30
ENSG00000182111	ZNF716	zinc finger protein 716	4.52	4.28E-12
ENSG00000273706	LHX1	LIM homeobox 1	4.48	2.47E-16
ENSG00000100557	CCDC198	coiled-coil domain containing 198	4.47	6.68E-21
ENSG00000180806	HOXC9	homeobox C9	4.45	5.88E-36
ENSG00000078399	HOXA9	homeobox A9	4.42	2.49E-24
ENSG00000108244	KRT23	keratin 23	4.39	1.33E-20
ENSG00000125788	DEFB126	defensin beta 126	4.39	7.56E-07
ENSG00000128683	GAD1	glutamate decarboxylase 1	4.37	4.96E-35
ENSG00000118113	MMP8	matrix metallopeptidase 8	4.36	1.13E-21
ENSG00000198183	BPIFA1	BPI fold containing family A member 1	4.35	3.74E-07
ENSG00000083782	EPYC	epiphycan	4.34	1.53E-17
ENSG00000165164	CFAP47	cilia and flagella associated protein 47	4.34	2.77E-20
ENSG00000124157	SEMG2	semenogelin 2	4.34	1.66E-10
ENSG00000128713	HOXD11	homeobox D11	4.33	1.52E-08
ENSG00000170178	HOXD12	homeobox D12	4.33	5.36E-13
ENSG00000164778	EN2	engrailed homeobox 2	4.31	2.95E-16
ENSG00000234068	PAGE2	PAGE family member 2	4.30	9.23E-05
ENSG00000139800	ZIC5	Zic family member 5	4.28	7.40E-19
ENSG00000149948	HMGA2	high mobility group AT-hook 2	4.27	6.45E-34
ENSG00000137745	MMP13	matrix metallopeptidase 13	4.25	2.31E-26
ENSG00000167580	AQP2	aquaporin 2	4.23	1.98E-14
ENSG00000137868	STRA6	signaling receptor and transporter of retinol STRA6	4.23	1.48E-37
ENSG00000168065	SLC22A11	solute carrier family 22 member 11	4.21	8.25E-16
ENSG00000108688	CCL7	C-C motif chemokine ligand 7	4.21	1.36E-24
ENSG00000124237	C20orf85	chromosome 20 open reading frame 85	4.21	3.23E-10
ENSG00000101197	BIRC7	baculoviral IAP repeat containing 7	4.20	7.55E-26
ENSG00000127928	GNGT1	G protein subunit gamma transducin 1	4.20	1.20E-12
ENSG00000118785	SPP1	secreted phosphoprotein 1	4.20	4.68E-36
ENSG00000171102	OBP2B	odorant binding protein 2B	4.14	1.24E-10
ENSG00000269586	CT45A10	cancer/testis antigen family 45 member A10	4.13	1.25E-03
ENSG00000196748	CLPSL2	colipase like 2	4.12	2.13E-11
ENSG00000268964	ERVV-2	endogenous retrovirus group V member 2, envelope	4.12	6.34E-12
ENSG00000162006	MSLNL	mesothelin like	4.11	3.91E-18
ENSG00000137673	MMP7	matrix metallopeptidase 7	4.11	1.61E-20
ENSG00000121075	TBX4	T-box transcription factor 4	4.10	2.75E-16
ENSG00000165643	SOHLH1	spermatogenesis and oogenesis specific basic helix-loop-helix 1	4.10	3.82E-08
ENSG00000178776	C5orf46	chromosome 5 open reading frame 46	4.09	1.15E-19
ENSG00000183091	NEB	nebulin	4.08	1.09E-28
ENSG00000095752	IL11	interleukin 11	4.07	5.57E-31
ENSG00000171487	NLRP5	NLR family pyrin domain containing 5	4.05	3.67E-09
ENSG00000133063	CHIT1	chitinase 1	4.04	7.53E-20
ENSG00000103888	CEMIP	cell migration inducing hyaluronidase 1	4.03	1.05E-34
ENSG00000037965	HOXC8	homeobox C8	4.02	1.44E-31
ENSG00000164400	CSF2	colony stimulating factor 2	4.01	1.06E-22
ENSG00000164935	DCSTAMP	dendrocyte expressed seven transmembrane protein	4.01	2.20E-32
ENSG00000206557	TRIM71	tripartite motif containing 71	3.99	4.15E-14
ENSG00000131050	BPIFA2	BPI fold containing family A member 2	3.97	1.28E-11
ENSG00000169067	ACTBL2	actin beta like 2	3.96	1.58E-21
ENSG00000134365	CFHR4	complement factor H related 4	3.95	2.71E-08
ENSG00000100373	UPK3A	uroplakin 3A	3.92	5.85E-16
ENSG00000073067	CYP2W1	cytochrome P450 family 2 subfamily W member 1	3.92	1.06E-16
ENSG00000133115	STOML3	stomatin like 3	3.90	3.17E-12
ENSG00000268940	CT45A1	cancer/testis antigen family 45 member A1	3.90	3.55E-04
ENSG00000179059	ZFP42	ZFP42 zinc finger protein	3.85	6.15E-07
ENSG00000204869	IGFL4	IGF like family member 4	3.84	1.10E-17
ENSG00000165606	DRGX	dorsal root ganglia homeobox	3.83	2.00E-13
ENSG00000188624	IGFL3	IGF like family member 3	3.80	2.07E-10
ENSG00000102243	VGLL1	vestigial like family member 1	3.79	4.93E-11
ENSG00000113249	HAVCR1	hepatitis A virus cellular receptor 1	3.79	4.96E-16
ENSG00000134538	SLCO1B1	solute carrier organic anion transporter family member 1B1	3.77	5.92E-10
ENSG00000084453	SLCO1A2	solute carrier organic anion transporter family member 1A2	3.77	9.36E-17
ENSG00000154252	GAL3ST2	galactose-3-O-sulfotransferase 2	3.76	1.19E-20
ENSG00000126752	SSX1	SSX family member 1	3.76	7.97E-07
ENSG00000152670	DDX4	DEAD-box helicase 4	3.75	6.98E-10
ENSG00000253293	HOXA10	homeobox A10	3.74	1.20E-26
ENSG00000128710	HOXD10	homeobox D10	3.74	3.65E-12
ENSG00000043355	ZIC2	Zic family member 2	3.73	7.78E-17
ENSG00000160161	CILP2	cartilage intermediate layer protein 2	3.69	2.11E-26
ENSG00000185231	MC2R	melanocortin 2 receptor	3.68	9.97E-12
ENSG00000183305	MAGEA2B	MAGE family member A2B	3.68	8.68E-06
ENSG00000166897	ELFN2	extracellular leucine rich repeat and fibronectin type III domain containing 2	3.66	7.49E-23
ENSG00000157766	ACAN	aggrecan	3.64	3.42E-51
ENSG00000185269	NOTUM	notum, palmitoleoyl-protein carboxylesterase	3.60	5.25E-12
ENSG00000198842	STYXL2	serine/threonine/tyrosine interacting like 2	3.58	5.73E-10
ENSG00000181143	MUC16	mucin 16, cell surface associated	3.56	5.07E-15
ENSG00000196335	STK31	serine/threonine kinase 31	3.56	2.33E-28
ENSG00000198883	PNMA5	PNMA family member 5	3.56	1.58E-09
ENSG00000237412	PRSS56	serine protease 56	3.55	1.05E-07
ENSG00000122641	INHBA	inhibin subunit beta A	3.55	1.21E-56
ENSG00000148848	ADAM12	ADAM metallopeptidase domain 12	3.54	7.58E-45
ENSG00000204866	IGFL2	IGF like family member 2	3.54	4.02E-20
ENSG00000106031	HOXA13	homeobox A13	3.54	3.08E-16
ENSG00000100867	DHRS2	dehydrogenase/reductase 2	3.50	1.29E-17
ENSG00000204479	PRAMEF17	PRAME family member 17	3.49	9.31E-06
ENSG00000171759	PAH	phenylalanine hydroxylase	3.49	1.59E-11
ENSG00000183709	IFNL2	interferon lambda 2	3.49	5.65E-10
ENSG00000176566	DCAF4L2	DDB1 and CUL4 associated factor 4 like 2	3.48	1.86E-04
ENSG00000129991	TNNI3	troponin I3, cardiac type	3.47	1.29E-17
ENSG00000105664	COMP	cartilage oligomeric matrix protein	3.47	2.33E-18
ENSG00000183206	POTEC	POTE ankyrin domain family member C	3.47	1.38E-07
ENSG00000123569	H2BW1	H2B.W histone 1	3.45	2.96E-04
ENSG00000136352	NKX2-1	NK2 homeobox 1	3.45	2.92E-05
ENSG00000164256	PRDM9	PR/SET domain 9	3.44	1.59E-06
ENSG00000184571	PIWIL3	piwi like RNA-mediated gene silencing 3	3.44	4.38E-10
ENSG00000264424	MYH4	myosin heavy chain 4	3.44	3.29E-09
ENSG00000007350	TKTL1	transketolase like 1	3.43	8.15E-12
ENSG00000184478	OR56A3	olfactory receptor family 56 subfamily A member 3	3.43	4.24E-06
ENSG00000164932	CTHRC1	collagen triple helix repeat containing 1	3.42	4.90E-56
ENSG00000169429	CXCL8	C-X-C motif chemokine ligand 8	3.40	1.97E-24
ENSG00000239620	PRR20G	proline rich 20G	3.39	3.32E-07
ENSG00000111981	ULBP1	UL16 binding protein 1	3.38	4.70E-25
ENSG00000170099	SERPINA6	serpin family A member 6	3.38	1.62E-08
ENSG00000173157	ADAMTS20	ADAM metallopeptidase with thrombospondin type 1 motif 20	3.37	5.46E-07
ENSG00000075891	PAX2	paired box 2	3.37	8.78E-11
ENSG00000078579	FGF20	fibroblast growth factor 20	3.37	1.03E-08
ENSG00000186895	FGF3	fibroblast growth factor 3	3.36	1.00E-06
ENSG00000006377	DLX6	distal-less homeobox 6	3.34	3.54E-12
ENSG00000167612	ANKRD33	ankyrin repeat domain 33	3.34	4.44E-10
ENSG00000203740	NTMT2	N-terminal Xaa-Pro-Lys N-methyltransferase 2	3.34	1.08E-11
ENSG00000101282	RSPO4	R-spondin 4	3.33	1.18E-10
ENSG00000129654	FOXJ1	forkhead box J1	3.33	1.86E-14
ENSG00000131686	CA6	carbonic anhydrase 6	3.32	3.75E-08
ENSG00000166415	WDR72	WD repeat domain 72	3.32	2.59E-18
ENSG00000186007	LEMD1	LEM domain containing 1	3.32	3.09E-16
ENSG00000147081	AKAP4	A-kinase anchoring protein 4	3.30	6.08E-09
ENSG00000197472	ZNF695	zinc finger protein 695	3.30	3.69E-42
ENSG00000047936	ROS1	ROS proto-oncogene 1, receptor tyrosine kinase	3.30	4.47E-14
ENSG00000239605	STPG4	sperm-tail PG-rich repeat containing 4	3.29	1.05E-24
ENSG00000181785	OR5AS1	olfactory receptor family 5 subfamily AS member 1	3.29	2.91E-05
ENSG00000182583	VCX	variable charge X-linked	3.29	7.66E-08
ENSG00000164761	TNFRSF11B	TNF receptor superfamily member 11b	3.29	2.71E-20
ENSG00000170279	C7orf33	chromosome 7 open reading frame 33	3.29	2.73E-04
ENSG00000104327	CALB1	calbindin 1	3.28	3.50E-12
ENSG00000130182	ZSCAN10	zinc finger and SCAN domain containing 10	3.28	9.31E-10
ENSG00000172742	OR4D9	olfactory receptor family 4 subfamily D member 9	3.28	5.68E-07
ENSG00000151388	ADAMTS12	ADAM metallopeptidase with thrombospondin type 1 motif 12	3.28	1.85E-51
ENSG00000182459	TEX19	testis expressed 19	3.27	1.56E-09
ENSG00000106648	GALNTL5	polypeptide N-acetylgalactosaminyltransferase like 5	3.27	1.24E-06
ENSG00000160973	FOXH1	forkhead box H1	3.25	7.40E-17
ENSG00000177238	TRIM72	tripartite motif containing 72	3.24	9.17E-15
ENSG00000170369	CST2	cystatin SA	3.24	2.00E-17
ENSG00000131203	IDO1	indoleamine 2,3-dioxygenase 1	3.24	3.96E-16
ENSG00000113889	KNG1	kininogen 1	3.24	7.32E-13
ENSG00000140835	CHST4	carbohydrate sulfotransferase 4	3.24	1.74E-14
ENSG00000197110	IFNL3	interferon lambda 3	3.23	8.84E-08
ENSG00000102313	ITIH6	inter-alpha-trypsin inhibitor heavy chain family member 6	3.22	4.41E-12
ENSG00000104899	AMH	anti-Mullerian hormone	3.20	1.41E-21
ENSG00000165762	OR4K2	olfactory receptor family 4 subfamily K member 2	3.20	1.60E-07
ENSG00000007038	PRSS21	serine protease 21	3.20	3.69E-12
ENSG00000144407	PTH2R	parathyroid hormone 2 receptor	3.19	8.50E-10
ENSG00000138755	CXCL9	C-X-C motif chemokine ligand 9	3.18	6.45E-21
ENSG00000147889	CDKN2A	cyclin dependent kinase inhibitor 2A	3.17	6.24E-19
ENSG00000155622	XAGE2	X antigen family member 2	3.17	2.00E-04
ENSG00000169436	COL22A1	collagen type XXII alpha 1 chain	3.16	2.77E-19
ENSG00000180318	ALX1	ALX homeobox 1	3.16	2.11E-04
ENSG00000165376	CLDN2	claudin 2	3.16	3.75E-14
ENSG00000169248	CXCL11	C-X-C motif chemokine ligand 11	3.15	1.02E-18
ENSG00000166670	MMP10	matrix metallopeptidase 10	3.15	9.99E-19
ENSG00000162892	IL24	interleukin 24	3.14	7.21E-15
ENSG00000257138	TAS2R38	taste 2 receptor member 38	3.14	8.07E-12
ENSG00000163530	DPPA2	developmental pluripotency associated 2	3.14	2.15E-05
ENSG00000164694	FNDC1	fibronectin type III domain containing 1	3.14	2.83E-26
ENSG00000019186	CYP24A1	cytochrome P450 family 24 subfamily A member 1	3.14	1.65E-10
ENSG00000282815	TEX13C	TEX13 family member C	3.14	1.07E-03
ENSG00000173391	OLR1	oxidized low density lipoprotein receptor 1	3.13	2.23E-35
ENSG00000186790	FOXE3	forkhead box E3	3.12	4.88E-16
ENSG00000187772	LIN28B	lin-28 homolog B	3.10	1.37E-04
ENSG00000163975	MELTF	melanotransferrin	3.10	1.25E-31
ENSG00000214107	MAGEB1	MAGE family member B1	3.10	1.73E-03
ENSG00000081479	LRP2	LDL receptor related protein 2	3.10	2.21E-10
ENSG00000134339	SAA2	serum amyloid A2	3.09	3.98E-12
ENSG00000126583	PRKCG	protein kinase C gamma	3.09	4.16E-19
ENSG00000196119	OR8A1	olfactory receptor family 8 subfamily A member 1	3.09	2.64E-06
ENSG00000122133	PAEP	progestagen associated endometrial protein	3.08	1.17E-14
ENSG00000137270	GCM1	glial cells missing transcription factor 1	3.08	1.44E-11
ENSG00000106483	SFRP4	secreted frizzled related protein 4	3.08	3.90E-19
ENSG00000204952	FBXO47	F-box protein 47	3.08	6.37E-08
ENSG00000148677	ANKRD1	ankyrin repeat domain 1	3.08	9.19E-14
ENSG00000248329	APELA	apelin receptor early endogenous ligand	3.08	8.66E-17
ENSG00000171388	APLN	apelin	3.07	1.37E-31
ENSG00000138435	CHRNA1	cholinergic receptor nicotinic alpha 1 subunit	3.07	1.03E-33
ENSG00000102794	ACOD1	aconitate decarboxylase 1	3.06	1.46E-11
ENSG00000248405	PRR5-ARHGAP8	PRR5-ARHGAP8 readthrough	3.06	7.27E-31
ENSG00000101074	R3HDML	R3H domain containing like	3.06	2.47E-14
ENSG00000172551	MUCL1	mucin like 1	3.05	1.65E-09
ENSG00000254466	OR4D10	olfactory receptor family 4 subfamily D member 10	3.05	1.16E-03
ENSG00000136231	IGF2BP3	insulin like growth factor 2 mRNA binding protein 3	3.05	6.51E-18
ENSG00000122136	OBP2A	odorant binding protein 2A	3.04	4.00E-08
ENSG00000102854	MSLN	mesothelin	3.03	4.19E-14
ENSG00000139292	LGR5	leucine rich repeat containing G protein-coupled receptor 5	3.02	5.84E-17
ENSG00000125571	IL37	interleukin 37	3.02	5.53E-13
ENSG00000135355	GJA10	gap junction protein alpha 10	3.02	3.88E-04
ENSG00000175874	CREG2	cellular repressor of E1A stimulated genes 2	3.00	3.21E-17
ENSG00000205857	NANOGNB	NANOG neighbor homeobox	3.00	4.71E-05
ENSG00000213937	CLDN9	claudin 9	3.00	6.58E-15
ENSG00000253649	PRSS51	serine protease 51	3.00	6.25E-16
ENSG00000138152	BTBD16	BTB domain containing 16	2.98	5.27E-23
ENSG00000169245	CXCL10	C-X-C motif chemokine ligand 10	2.98	3.46E-19
ENSG00000158816	VWA5B1	von Willebrand factor A domain containing 5B1	2.98	4.74E-09
ENSG00000255425	OR8G3P	olfactory receptor family 8 subfamily G member 3 pseudogene	2.98	1.12E-02
ENSG00000130829	DUSP9	dual specificity phosphatase 9	2.98	1.41E-10
ENSG00000169495	HTRA4	HtrA serine peptidase 4	2.98	1.42E-25
ENSG00000205277	MUC12	mucin 12, cell surface associated	2.97	1.20E-10
ENSG00000117983	MUC5B	mucin 5B, oligomeric mucus/gel-forming	2.97	1.41E-09
ENSG00000261949	GFY	golgi associated olfactory signaling regulator	2.96	1.73E-08
ENSG00000095739	BAMBI	BMP and activin membrane bound inhibitor	2.96	4.58E-19
ENSG00000151655	ITIH2	inter-alpha-trypsin inhibitor heavy chain 2	2.96	1.03E-12
ENSG00000078098	FAP	fibroblast activation protein alpha	2.95	1.56E-35
ENSG00000180475	OR10Q1	olfactory receptor family 10 subfamily Q member 1	2.95	5.31E-06
ENSG00000147206	NXF3	nuclear RNA export factor 3	2.95	7.84E-11
ENSG00000108821	COL1A1	collagen type I alpha 1 chain	2.95	3.33E-39
ENSG00000156269	NAA11	N-alpha-acetyltransferase 11, NatA catalytic subunit	2.95	3.36E-04
ENSG00000183734	ASCL2	achaete-scute family bHLH transcription factor 2	2.95	2.10E-16
ENSG00000123576	ESX1	ESX homeobox 1	2.94	7.12E-04
ENSG00000169059	VCX3A	variable charge X-linked 3A	2.92	1.19E-03
ENSG00000281406	BLACAT1	BLACAT1 overlapping LEMD1 locus	2.92	1.67E-26
ENSG00000164411	GJB7	gap junction protein beta 7	2.92	8.24E-11
ENSG00000165584	SSX3	SSX family member 3	2.91	6.68E-04
ENSG00000168875	SOX14	SRY-box transcription factor 14	2.91	6.38E-07
ENSG00000221977	OR4E2	olfactory receptor family 4 subfamily E member 2	2.91	9.63E-05
ENSG00000130720	FIBCD1	fibrinogen C domain containing 1	2.91	1.38E-11
ENSG00000173572	NLRP13	NLR family pyrin domain containing 13	2.90	5.43E-04
ENSG00000105219	CCNP	cyclin P	2.90	1.47E-16
ENSG00000100253	MIOX	myo-inositol oxygenase	2.89	3.31E-12
ENSG00000068985	PAGE1	PAGE family member 1	2.88	5.65E-06
ENSG00000122584	NXPH1	neurexophilin 1	2.88	9.25E-07
ENSG00000144130	NT5DC4	5'-nucleotidase domain containing 4	2.88	1.39E-15
ENSG00000261873	SMIM36	small integral membrane protein 36	2.87	1.65E-09
ENSG00000261587	TMEM249	transmembrane protein 249	2.86	6.52E-11
ENSG00000141946	ZIM3	zinc finger imprinted 3	2.86	6.57E-05
ENSG00000187730	GABRD	gamma-aminobutyric acid type A receptor subunit delta	2.86	1.38E-44
ENSG00000179046	TRIML2	tripartite motif family like 2	2.86	1.73E-06
ENSG00000170689	HOXB9	homeobox B9	2.86	2.45E-13
ENSG00000183128	CALHM3	calcium homeostasis modulator 3	2.86	5.64E-09
ENSG00000164362	TERT	telomerase reverse transcriptase	2.86	6.07E-19
ENSG00000124657	OR2B6	olfactory receptor family 2 subfamily B member 6	2.85	6.05E-12
ENSG00000262874	C19orf84	chromosome 19 open reading frame 84	2.85	1.30E-14
ENSG00000197532	OR6Y1	olfactory receptor family 6 subfamily Y member 1	2.84	9.11E-04
ENSG00000175832	ETV4	ETS variant transcription factor 4	2.84	1.23E-33
ENSG00000189410	SH2D5	SH2 domain containing 5	2.84	9.98E-15
ENSG00000205442	IZUMO3	IZUMO family member 3	2.83	1.83E-03
ENSG00000106536	POU6F2	POU class 6 homeobox 2	2.83	2.31E-08
ENSG00000179603	GRM8	glutamate metabotropic receptor 8	2.83	2.20E-23
ENSG00000184937	WT1	WT1 transcription factor	2.82	3.45E-11
ENSG00000125872	LRRN4	leucine rich repeat neuronal 4	2.82	4.16E-16
ENSG00000168334	XIRP1	xin actin binding repeat containing 1	2.82	2.37E-16
ENSG00000130513	GDF15	growth differentiation factor 15	2.81	1.64E-28
ENSG00000204007	GLT6D1	glycosyltransferase 6 domain containing 1	2.81	2.06E-03
ENSG00000186226	LCE1E	late cornified envelope 1E	2.80	6.45E-05
ENSG00000254726	MEX3A	mex-3 RNA binding family member A	2.80	2.24E-25
ENSG00000179709	NLRP8	NLR family pyrin domain containing 8	2.80	1.10E-04
ENSG00000140093	SERPINA10	serpin family A member 10	2.80	2.57E-07
ENSG00000145506	NKD2	NKD inhibitor of WNT signaling pathway 2	2.80	7.63E-16
ENSG00000221986	MYBPHL	myosin binding protein H like	2.79	1.13E-08
ENSG00000005981	ASB4	ankyrin repeat and SOCS box containing 4	2.79	2.11E-07
ENSG00000167749	KLK4	kallikrein related peptidase 4	2.79	2.51E-08
ENSG00000138083	SIX3	SIX homeobox 3	2.78	4.88E-10
ENSG00000162782	TDRD5	tudor domain containing 5	2.78	6.78E-15
ENSG00000115363	EVA1A	eva-1 homolog A, regulator of programmed cell death	2.78	4.70E-26
ENSG00000181085	MAPK15	mitogen-activated protein kinase 15	2.78	7.38E-25
ENSG00000251664	PCDHA12	protocadherin alpha 12	2.78	3.22E-06
ENSG00000143355	LHX9	LIM homeobox 9	2.77	6.72E-08
ENSG00000135374	ELF5	E74 like ETS transcription factor 5	2.77	4.62E-07
ENSG00000103355	PRSS33	serine protease 33	2.77	2.32E-11
ENSG00000198062	POTEH	POTE ankyrin domain family member H	2.77	2.93E-03
ENSG00000258947	TUBB3	tubulin beta 3 class III	2.76	5.47E-22
ENSG00000187857	OR6C75	olfactory receptor family 6 subfamily C member 75	2.76	3.51E-04
ENSG00000124233	SEMG1	semenogelin 1	2.75	1.59E-07
ENSG00000203857	HSD3B1	hydroxy-delta-5-steroid dehydrogenase, 3 beta- and steroid delta-isomerase 1	2.74	1.29E-04
ENSG00000212724	KRTAP2-3	keratin associated protein 2-3	2.74	9.91E-05
ENSG00000095970	TREM2	triggering receptor expressed on myeloid cells 2	2.74	1.17E-29
ENSG00000087116	ADAMTS2	ADAM metallopeptidase with thrombospondin type 1 motif 2	2.74	4.63E-40
ENSG00000145309	CABS1	calcium binding protein, spermatid associated 1	2.73	2.44E-03
ENSG00000263513	FAM72C	family with sequence similarity 72 member C	2.73	1.22E-25
ENSG00000169840	GSX1	GS homeobox 1	2.73	1.71E-03
ENSG00000279804	PRAMEF18	PRAME family member 18	2.72	6.49E-03
ENSG00000185177	ZNF479	zinc finger protein 479	2.72	1.22E-03
ENSG00000148704	VAX1	ventral anterior homeobox 1	2.72	2.04E-05
ENSG00000204140	CLPSL1	colipase like 1	2.71	1.46E-06
ENSG00000135747	ZNF670-ZNF695	ZNF670-ZNF695 readthrough (NMD candidate)	2.71	6.06E-20
ENSG00000174016	TENT5D	terminal nucleotidyltransferase 5D	2.71	5.13E-06
ENSG00000184330	S100A7A	S100 calcium binding protein A7A	2.70	5.29E-04
ENSG00000173612	GPRC6A	G protein-coupled receptor class C group 6 member A	2.70	5.80E-04
ENSG00000138136	LBX1	ladybird homeobox 1	2.70	1.31E-04
ENSG00000213265	TSGA13	testis specific 13	2.69	5.62E-04
ENSG00000184471	C1QTNF8	C1q and TNF related 8	2.69	2.23E-08
ENSG00000223614	ZNF735	zinc finger protein 735	2.69	2.37E-03
ENSG00000107984	DKK1	dickkopf WNT signaling pathway inhibitor 1	2.68	6.65E-08
ENSG00000157330	CFAP107	cilia and flagella associated protein 107	2.68	6.16E-06
ENSG00000151224	MAT1A	methionine adenosyltransferase 1A	2.68	1.96E-10
ENSG00000091583	APOH	apolipoprotein H	2.68	6.06E-08
ENSG00000164175	SLC45A2	solute carrier family 45 member 2	2.67	1.63E-09
ENSG00000148795	CYP17A1	cytochrome P450 family 17 subfamily A member 1	2.67	2.25E-06
ENSG00000164076	CAMKV	CaM kinase like vesicle associated	2.67	4.73E-08
ENSG00000170953	OR8B12	olfactory receptor family 8 subfamily B member 12	2.66	3.76E-03
ENSG00000258083	OR9A4	olfactory receptor family 9 subfamily A member 4	2.65	2.87E-05
ENSG00000171561	OR2AT4	olfactory receptor family 2 subfamily AT member 4	2.65	4.61E-07
ENSG00000008300	CELSR3	cadherin EGF LAG seven-pass G-type receptor 3	2.65	6.83E-29
ENSG00000117707	PROX1	prospero homeobox 1	2.65	4.32E-12
ENSG00000104755	ADAM2	ADAM metallopeptidase domain 2	2.65	3.22E-04
ENSG00000123999	INHA	inhibin subunit alpha	2.65	3.51E-08
ENSG00000196611	MMP1	matrix metallopeptidase 1	2.64	3.18E-12
ENSG00000118193	KIF14	kinesin family member 14	2.64	2.75E-51
ENSG00000107593	PKD2L1	polycystin 2 like 1, transient receptor potential cation channel	2.64	2.19E-20
ENSG00000184735	DDX53	DEAD-box helicase 53	2.63	7.82E-04
ENSG00000162849	KIF26B	kinesin family member 26B	2.63	6.33E-34
ENSG00000143107	FNDC7	fibronectin type III domain containing 7	2.63	3.72E-06
ENSG00000165309	ARMC3	armadillo repeat containing 3	2.63	2.02E-12
ENSG00000105464	GRIN2D	glutamate ionotropic receptor NMDA type subunit 2D	2.63	1.49E-21
ENSG00000185940	KRTAP5-5	keratin associated protein 5-5	2.62	1.24E-06
ENSG00000146839	ZAN	zonadhesin	2.62	2.64E-08
ENSG00000112238	PRDM13	PR/SET domain 13	2.61	2.25E-04
ENSG00000011677	GABRA3	gamma-aminobutyric acid type A receptor subunit alpha3	2.61	3.85E-05
ENSG00000151033	LYZL2	lysozyme like 2	2.60	1.55E-03
ENSG00000131747	TOP2A	DNA topoisomerase II alpha	2.60	5.07E-35
ENSG00000104760	FGL1	fibrinogen like 1	2.60	7.58E-07
ENSG00000197123	ZNF679	zinc finger protein 679	2.60	1.99E-03
ENSG00000123561	SERPINA7	serpin family A member 7	2.60	1.03E-02
ENSG00000248385	TARM1	T cell-interacting, activating receptor on myeloid cells 1	2.60	1.02E-04
ENSG00000184933	OR6A2	olfactory receptor family 6 subfamily A member 2	2.59	1.70E-06
ENSG00000237988	OR2I1P	olfactory receptor family 2 subfamily I member 1 pseudogene	2.58	3.76E-15
ENSG00000241149	ZNF722	zinc finger protein 722	2.58	3.72E-03
ENSG00000156150	ALX3	ALX homeobox 3	2.57	2.29E-03
ENSG00000186191	BPIFB4	BPI fold containing family B member 4	2.57	1.76E-05
ENSG00000262406	MMP12	matrix metallopeptidase 12	2.56	5.60E-12
ENSG00000273111	LYPD4	LY6/PLAUR domain containing 4	2.56	1.40E-05
ENSG00000239590	OR1J4	olfactory receptor family 1 subfamily J member 4	2.56	7.21E-07
ENSG00000161652	IZUMO2	IZUMO family member 2	2.55	5.61E-08
ENSG00000176244	ACBD7	acyl-CoA binding domain containing 7	2.55	1.01E-22
ENSG00000136944	LMX1B	LIM homeobox transcription factor 1 beta	2.55	8.66E-09
ENSG00000168619	ADAM18	ADAM metallopeptidase domain 18	2.55	6.56E-04
ENSG00000143452	HORMAD1	HORMA domain containing 1	2.55	6.76E-08
ENSG00000183304	FAM9A	family with sequence similarity 9 member A	2.55	2.27E-03
ENSG00000120659	TNFSF11	TNF superfamily member 11	2.55	1.89E-25
ENSG00000198398	TMEM207	transmembrane protein 207	2.55	8.36E-03
ENSG00000138316	ADAMTS14	ADAM metallopeptidase with thrombospondin type 1 motif 14	2.54	2.96E-28
ENSG00000101104	PABPC1L	poly(A) binding protein cytoplasmic 1 like	2.54	2.70E-32
ENSG00000182747	SLC35D3	solute carrier family 35 member D3	2.54	1.82E-07
ENSG00000251258	RFPL4B	ret finger protein like 4B	2.54	1.27E-03
ENSG00000146809	ASB15	ankyrin repeat and SOCS box containing 15	2.54	4.21E-06
ENSG00000148965	SAA4	serum amyloid A4, constitutive	2.53	2.33E-05
ENSG00000105173	CCNE1	cyclin E1	2.53	1.84E-23
ENSG00000137573	SULF1	sulfatase 1	2.53	6.02E-28
ENSG00000176746	MAGEB6	MAGE family member B6	2.53	2.90E-03
ENSG00000125363	AMELX	amelogenin X-linked	2.52	7.50E-07
ENSG00000160349	LCN1	lipocalin 1	2.52	9.41E-08
ENSG00000225614	ZNF469	zinc finger protein 469	2.52	2.47E-28
ENSG00000152591	DSPP	dentin sialophosphoprotein	2.52	1.16E-05
ENSG00000175877	TMEM270	transmembrane protein 270	2.52	1.62E-12
ENSG00000091129	NRCAM	neuronal cell adhesion molecule	2.51	4.05E-14
ENSG00000170523	KRT83	keratin 83	2.51	1.55E-05
ENSG00000126778	SIX1	SIX homeobox 1	2.50	3.12E-15
ENSG00000151838	CCDC175	coiled-coil domain containing 175	2.50	7.04E-06
ENSG00000163735	CXCL5	C-X-C motif chemokine ligand 5	2.50	4.16E-07
ENSG00000186329	TMEM212	transmembrane protein 212	2.49	2.49E-04
ENSG00000112761	CCN6	cellular communication network factor 6	2.49	6.55E-08
ENSG00000196155	PLEKHG4	pleckstrin homology and RhoGEF domain containing G4	2.49	2.62E-32
ENSG00000163739	CXCL1	C-X-C motif chemokine ligand 1	2.49	7.08E-16
ENSG00000206260	PRR23A	proline rich 23A	2.49	8.09E-04
ENSG00000186340	THBS2	thrombospondin 2	2.49	5.78E-20
ENSG00000197901	SLC22A6	solute carrier family 22 member 6	2.49	6.08E-04
ENSG00000188334	BSPH1	binder of sperm protein homolog 1	2.48	6.65E-03
ENSG00000182070	OR52A1	olfactory receptor family 52 subfamily A member 1	2.48	3.26E-05
ENSG00000129988	LBP	lipopolysaccharide binding protein	2.48	2.59E-10
ENSG00000187833	C2orf78	chromosome 2 open reading frame 78	2.48	1.28E-04
ENSG00000135094	SDS	serine dehydratase	2.48	2.35E-27
ENSG00000173894	CBX2	chromobox 2	2.48	7.22E-20
ENSG00000268696	ZNF723	zinc finger protein 723	2.48	1.77E-04
ENSG00000204694	OR11A1	olfactory receptor family 11 subfamily A member 1	2.48	2.16E-03
ENSG00000114854	TNNC1	troponin C1, slow skeletal and cardiac type	2.47	3.71E-13
ENSG00000249158	PCDHA11	protocadherin alpha 11	2.47	6.29E-06
ENSG00000206531	CD200R1L	CD200 receptor 1 like	2.47	3.90E-06
ENSG00000250374	TRIM75	tripartite motif containing 75	2.47	3.43E-05
ENSG00000146166	LGSN	lengsin, lens protein with glutamine synthetase domain	2.47	1.88E-05
ENSG00000160471	COX6B2	cytochrome c oxidase subunit 6B2	2.47	1.56E-14
ENSG00000153779	TGIF2LX	TGFB induced factor homeobox 2 like X-linked	2.47	2.66E-02
ENSG00000152595	MEPE	matrix extracellular phosphoglycoprotein	2.47	3.65E-05
ENSG00000140873	ADAMTS18	ADAM metallopeptidase with thrombospondin type 1 motif 18	2.46	5.04E-17
ENSG00000168124	OR1F1	olfactory receptor family 1 subfamily F member 1	2.46	8.81E-04
ENSG00000132031	MATN3	matrilin 3	2.46	1.76E-17
ENSG00000128578	STRIP2	striatin interacting protein 2	2.45	4.83E-35
ENSG00000166682	TMPRSS5	transmembrane serine protease 5	2.45	1.20E-11
ENSG00000100341	PNPLA5	patatin like phospholipase domain containing 5	2.45	4.28E-04
ENSG00000154162	CDH12	cadherin 12	2.45	2.42E-05
ENSG00000132693	CRP	C-reactive protein	2.45	2.76E-05
ENSG00000124391	IL17C	interleukin 17C	2.45	8.07E-09
ENSG00000130208	APOC1	apolipoprotein C1	2.45	1.74E-16
ENSG00000127325	BEST3	bestrophin 3	2.44	5.26E-08
ENSG00000196550	FAM72A	family with sequence similarity 72 member A	2.44	8.16E-43
ENSG00000094804	CDC6	cell division cycle 6	2.44	1.72E-26
ENSG00000167755	KLK6	kallikrein related peptidase 6	2.43	8.29E-06
ENSG00000238269	PAGE2B	PAGE family member 2B	2.43	2.84E-03
ENSG00000264006	AKR1C8	aldo-keto reductase family 1 member C8	2.43	3.04E-05
ENSG00000148123	PLPPR1	phospholipid phosphatase related 1	2.43	4.74E-08
ENSG00000171804	WDR87	WD repeat domain 87	2.43	4.53E-08
ENSG00000196224	KRTAP5-3	keratin associated protein 5-3	2.43	7.97E-04
ENSG00000050344	NFE2L3	NFE2 like bZIP transcription factor 3	2.43	5.25E-52
ENSG00000258227	CLEC5A	C-type lectin domain containing 5A	2.42	1.52E-22
ENSG00000182652	OR4Q3	olfactory receptor family 4 subfamily Q member 3	2.42	5.47E-03
ENSG00000146857	STRA8	stimulated by retinoic acid 8	2.42	6.15E-04
ENSG00000165202	OR1Q1	olfactory receptor family 1 subfamily Q member 1	2.42	7.26E-06
ENSG00000182492	BGN	biglycan	2.41	4.96E-35
ENSG00000236279	CLEC2L	C-type lectin domain family 2 member L	2.41	1.91E-07
ENSG00000250423	KIAA1210	KIAA1210	2.41	8.59E-08
ENSG00000142661	MYOM3	myomesin 3	2.41	1.03E-11
ENSG00000255181	CCDC166	coiled-coil domain containing 166	2.41	4.74E-06
ENSG00000142408	CACNG8	calcium voltage-gated channel auxiliary subunit gamma 8	2.41	3.43E-15
ENSG00000147596	PRDM14	PR/SET domain 14	2.40	3.22E-05
ENSG00000198765	SYCP1	synaptonemal complex protein 1	2.40	1.90E-03
ENSG00000184108	TRIML1	tripartite motif family like 1	2.40	3.57E-03
ENSG00000167098	SUN5	Sad1 and UNC84 domain containing 5	2.40	5.63E-03
ENSG00000088305	DNMT3B	DNA methyltransferase 3 beta	2.40	1.92E-27
ENSG00000283740	TAF11L11	TATA-box binding protein associated factor 11 like 11	2.40	1.17E-03
ENSG00000180305	WFDC10A	WAP four-disulfide core domain 10A	2.40	1.88E-04
ENSG00000005421	PON1	paraoxonase 1	2.39	1.93E-06
ENSG00000215784	FAM72D	family with sequence similarity 72 member D	2.39	9.51E-29
ENSG00000154997	SEPTIN14	septin 14	2.39	2.65E-05
ENSG00000133048	CHI3L1	chitinase 3 like 1	2.39	2.74E-15
ENSG00000164434	FABP7	fatty acid binding protein 7	2.38	3.18E-06
ENSG00000187475	H1-6	H1.6 linker histone, cluster member	2.38	1.76E-05
ENSG00000135638	EMX1	empty spiracles homeobox 1	2.38	3.69E-09
ENSG00000241598	KRTAP5-4	keratin associated protein 5-4	2.38	4.66E-07
ENSG00000152592	DMP1	dentin matrix acidic phosphoprotein 1	2.38	1.03E-07
ENSG00000188425	NANOS2	nanos C2HC-type zinc finger 2	2.37	1.30E-03
ENSG00000169856	ONECUT1	one cut homeobox 1	2.37	2.98E-06
ENSG00000138068	SULT6B1	sulfotransferase family 6B member 1	2.37	1.72E-03
ENSG00000172772	OR10W1	olfactory receptor family 10 subfamily W member 1	2.37	1.16E-03
ENSG00000268651	CTAG1A	cancer/testis antigen 1A	2.37	3.58E-02
ENSG00000147223	RIPPLY1	ripply transcriptional repressor 1	2.37	6.54E-08
ENSG00000111783	RFX4	regulatory factor X4	2.36	1.63E-06
ENSG00000175894	TSPEAR	thrombospondin type laminin G domain and EAR repeats	2.36	7.18E-13
ENSG00000180767	CHST13	carbohydrate sulfotransferase 13	2.36	3.86E-10
ENSG00000115507	OTX1	orthodenticle homeobox 1	2.36	9.90E-31
ENSG00000187690	EZHIP	EZH inhibitory protein	2.36	2.25E-03
ENSG00000234828	IQCM	IQ motif containing M	2.35	5.23E-04
ENSG00000117724	CENPF	centromere protein F	2.35	9.06E-39
ENSG00000178773	CPNE7	copine 7	2.35	1.52E-16
ENSG00000183072	NKX2-5	NK2 homeobox 5	2.35	7.35E-05
ENSG00000164744	SUN3	Sad1 and UNC84 domain containing 3	2.35	2.97E-07
ENSG00000213030	CGB8	chorionic gonadotropin subunit beta 8	2.35	2.42E-03
ENSG00000114346	ECT2	epithelial cell transforming 2	2.35	2.79E-51
ENSG00000106484	MEST	mesoderm specific transcript	2.34	1.37E-31
ENSG00000203783	PRR9	proline rich 9	2.34	2.51E-02
ENSG00000123584	MAGEA9	MAGE family member A9	2.34	2.04E-02
ENSG00000149927	DOC2A	double C2 domain alpha	2.34	2.53E-12
ENSG00000110680	CALCA	calcitonin related polypeptide alpha	2.34	2.65E-03
ENSG00000125823	CSTL1	cystatin like 1	2.34	5.17E-07
ENSG00000167014	TERB2	telomere repeat binding bouquet formation protein 2	2.34	9.52E-04
ENSG00000119915	ELOVL3	ELOVL fatty acid elongase 3	2.34	6.21E-13
ENSG00000151025	GPR158	G protein-coupled receptor 158	2.33	1.12E-11
ENSG00000197153	H3C12	H3 clustered histone 12	2.33	1.64E-15
ENSG00000178150	ZNF114	zinc finger protein 114	2.33	4.38E-11
ENSG00000167751	KLK2	kallikrein related peptidase 2	2.33	6.42E-07
ENSG00000159763	PIP	prolactin induced protein	2.33	1.56E-04
ENSG00000135248	GARIN1B	golgi associated RAB2 interactor 1B	2.33	1.54E-05
ENSG00000065328	MCM10	minichromosome maintenance 10 replication initiation factor	2.32	1.13E-35
ENSG00000125888	BANF2	BANF family member 2	2.32	4.58E-05
ENSG00000172061	LRRC15	leucine rich repeat containing 15	2.31	1.51E-12
ENSG00000171540	OTP	orthopedia homeobox	2.31	9.76E-07
ENSG00000215454	KRTAP10-4	keratin associated protein 1-5	2.31	2.69E-03
ENSG00000101255	TRIB3	tribbles pseudokinase 3	2.31	3.04E-19
ENSG00000088325	TPX2	TPX2 microtubule nucleation factor	2.31	8.00E-39
ENSG00000176798	OR51L1	olfactory receptor family 51 subfamily L member 1	2.30	8.06E-03
ENSG00000205359	SLCO6A1	solute carrier organic anion transporter family member 6A1	2.30	4.34E-03
ENSG00000187969	ZCCHC13	zinc finger CCHC-type containing 13	2.30	8.21E-03
ENSG00000077935	SMC1B	structural maintenance of chromosomes 1B	2.30	1.26E-11
ENSG00000080618	CPB2	carboxypeptidase B2	2.30	1.07E-08
ENSG00000058085	LAMC2	laminin subunit gamma 2	2.30	1.64E-22
ENSG00000179772	FOXS1	forkhead box S1	2.30	1.11E-29
ENSG00000146276	GABRR1	gamma-aminobutyric acid type A receptor subunit rho1	2.29	2.05E-05
ENSG00000205592	MUC19	mucin 19, oligomeric	2.29	1.27E-06
ENSG00000169551	CT55	cancer/testis antigen 55	2.29	4.73E-04
ENSG00000123496	IL13RA2	interleukin 13 receptor subunit alpha 2	2.29	1.18E-12
ENSG00000092853	CLSPN	claspin	2.29	3.54E-45
ENSG00000146038	DCDC2	doublecortin domain containing 2	2.28	2.69E-08
ENSG00000181518	OR8D4	olfactory receptor family 8 subfamily D member 4	2.28	9.39E-04
ENSG00000124225	PMEPA1	prostate transmembrane protein, androgen induced 1	2.28	4.95E-22
ENSG00000130433	CACNG6	calcium voltage-gated channel auxiliary subunit gamma 6	2.28	4.30E-06
ENSG00000203972	GLYATL3	glycine-N-acyltransferase like 3	2.27	2.16E-03
ENSG00000182379	NXPH4	neurexophilin 4	2.27	1.11E-10
ENSG00000196341	OR8D1	olfactory receptor family 8 subfamily D member 1	2.27	7.75E-04
ENSG00000258223	PRSS58	serine protease 58	2.27	3.46E-04
ENSG00000133488	SEC14L4	SEC14 like lipid binding 4	2.27	2.62E-07
ENSG00000172464	OR5AP2	olfactory receptor family 5 subfamily AP member 2	2.27	2.78E-02
ENSG00000186185	KIF18B	kinesin family member 18B	2.27	9.93E-35
ENSG00000213886	UBD	ubiquitin D	2.27	1.46E-07
ENSG00000129170	CSRP3	cysteine and glycine rich protein 3	2.26	7.20E-06
ENSG00000183914	DNAH2	dynein axonemal heavy chain 2	2.26	3.01E-14
ENSG00000269058	CALR3	calreticulin 3	2.26	9.97E-05
ENSG00000133216	EPHB2	EPH receptor B2	2.26	2.42E-15
ENSG00000154920	EME1	essential meiotic structure-specific endonuclease 1	2.25	3.89E-37
ENSG00000259803	SLC22A31	solute carrier family 22 member 31	2.25	2.79E-06
ENSG00000170788	DYDC1	DPY30 domain containing 1	2.25	1.02E-03
ENSG00000228198	OR2M3	olfactory receptor family 2 subfamily M member 3	2.25	2.32E-04
ENSG00000071539	TRIP13	thyroid hormone receptor interactor 13	2.25	2.12E-38
ENSG00000123473	STIL	STIL centriolar assembly protein	2.25	6.82E-45
ENSG00000111012	CYP27B1	cytochrome P450 family 27 subfamily B member 1	2.25	1.64E-24
ENSG00000275688	CCL15-CCL14	CCL15-CCL14 readthrough (NMD candidate)	2.24	2.86E-05
ENSG00000196584	XRCC2	X-ray repair cross complementing 2	2.24	4.80E-48
ENSG00000179934	CCR8	C-C motif chemokine receptor 8	2.24	2.84E-17
ENSG00000204669	C9orf57	chromosome 9 open reading frame 57	2.24	7.51E-05
ENSG00000184814	PRR23B	proline rich 23B	2.23	2.41E-02
ENSG00000165805	C12orf50	chromosome 12 open reading frame 50	2.23	1.55E-05
ENSG00000085741	WNT11	Wnt family member 11	2.23	9.14E-08
ENSG00000135480	KRT7	keratin 7	2.23	2.64E-08
ENSG00000175063	UBE2C	ubiquitin conjugating enzyme E2 C	2.23	7.48E-27
ENSG00000128342	LIF	LIF interleukin 6 family cytokine	2.23	2.90E-29
ENSG00000124134	KCNS1	potassium voltage-gated channel modifier subfamily S member 1	2.23	1.98E-09
ENSG00000205777	GAGE1	G antigen 1	2.22	2.84E-02
ENSG00000180777	ANKRD30B	ankyrin repeat domain 30B	2.22	1.15E-05
ENSG00000144395	CCDC150	coiled-coil domain containing 150	2.22	1.93E-31
ENSG00000167139	TBC1D21	TBC1 domain family member 21	2.22	2.17E-03
ENSG00000049247	UTS2	urotensin 2	2.22	4.50E-08
ENSG00000145244	CORIN	corin, serine peptidase	2.22	1.26E-21
ENSG00000175985	PLEKHD1	pleckstrin homology and coiled-coil domain containing D1	2.22	2.40E-10
ENSG00000176895	OR51A7	olfactory receptor family 51 subfamily A member 7	2.21	3.15E-02
ENSG00000182177	ASB18	ankyrin repeat and SOCS box containing 18	2.21	2.89E-05
ENSG00000134588	USP26	ubiquitin specific peptidase 26	2.21	3.14E-04
ENSG00000154438	ASZ1	ankyrin repeat, SAM and basic leucine zipper domain containing 1	2.21	4.04E-03
ENSG00000198535	C2CD4A	C2 calcium dependent domain containing 4A	2.21	1.20E-11
ENSG00000117650	NEK2	NIMA related kinase 2	2.21	3.46E-31
ENSG00000240204	SMKR1	small lysine rich protein 1	2.21	6.71E-16
ENSG00000128422	KRT17	keratin 17	2.21	1.95E-06
ENSG00000237452	MEIOSIN	meiosis initiator	2.21	1.01E-05
ENSG00000157193	LRP8	LDL receptor related protein 8	2.20	2.70E-26
ENSG00000117122	MFAP2	microfibril associated protein 2	2.20	5.82E-20
ENSG00000180934	OR56A1	olfactory receptor family 56 subfamily A member 1	2.20	2.92E-03
ENSG00000165588	OTX2	orthodenticle homeobox 2	2.20	7.99E-03
ENSG00000203747	FCGR3A	Fc gamma receptor IIIa	2.20	2.28E-20
ENSG00000188095	MESP2	mesoderm posterior bHLH transcription factor 2	2.20	5.16E-11
ENSG00000105550	FGF21	fibroblast growth factor 21	2.20	7.25E-04
ENSG00000275385	CCL18	C-C motif chemokine ligand 18	2.20	4.31E-10
ENSG00000227234	SPANXB1	SPANX family member B1	2.20	2.49E-02
ENSG00000168779	SHOX2	short stature homeobox 2	2.19	8.65E-12
ENSG00000188368	PRR19	proline rich 19	2.19	8.87E-16
ENSG00000159374	M1AP	meiosis 1 associated protein	2.19	6.03E-12
ENSG00000168131	OR2B2	olfactory receptor family 2 subfamily B member 2	2.19	8.18E-04
ENSG00000171877	FRMD5	FERM domain containing 5	2.19	3.04E-24
ENSG00000173285	OR10K1	olfactory receptor family 10 subfamily K member 1	2.18	5.17E-03
ENSG00000143512	HHIPL2	HHIP like 2	2.18	8.20E-09
ENSG00000197487	GALP	galanin like peptide	2.18	7.57E-03
ENSG00000143228	NUF2	NUF2 component of NDC80 kinetochore complex	2.18	3.19E-34
ENSG00000188162	OTOG	otogelin	2.17	1.24E-07
ENSG00000161609	KASH5	KASH domain containing 5	2.17	8.30E-06
ENSG00000108813	DLX4	distal-less homeobox 4	2.17	1.34E-11
ENSG00000198216	CACNA1E	calcium voltage-gated channel subunit alpha1 E	2.17	2.80E-09
ENSG00000174469	CNTNAP2	contactin associated protein 2	2.17	4.33E-10
ENSG00000180210	F2	coagulation factor II, thrombin	2.17	3.37E-07
ENSG00000152977	ZIC1	Zic family member 1	2.17	6.03E-04
ENSG00000188610	FAM72B	family with sequence similarity 72 member B	2.17	5.74E-31
ENSG00000226650	KIF4B	kinesin family member 4B	2.17	2.91E-14
ENSG00000174371	EXO1	exonuclease 1	2.17	3.79E-36
ENSG00000133962	CATSPERB	cation channel sperm associated auxiliary subunit beta	2.17	1.74E-14
ENSG00000171126	KCNG3	potassium voltage-gated channel modifier subfamily G member 3	2.17	3.79E-08
ENSG00000107807	TLX1	T cell leukemia homeobox 1	2.16	2.55E-08
ENSG00000112337	SLC17A2	solute carrier family 17 member 2	2.16	5.68E-03
ENSG00000273079	GRIN2B	glutamate ionotropic receptor NMDA type subunit 2B	2.16	1.82E-07
ENSG00000197849	OR8G1	olfactory receptor family 8 subfamily G member 1	2.16	7.56E-03
ENSG00000146410	MTFR2	methylenetetrahydrofolate dehydrogenase (NADP+ dependent) 1 like	2.16	2.03E-35
ENSG00000212993	POU5F1B	POU class 5 homeobox 1B	2.16	1.40E-10
ENSG00000180205	WFDC9	WAP four-disulfide core domain 9	2.16	1.26E-02
ENSG00000288460	SMIM42	small integral membrane protein 42	2.16	3.28E-03
ENSG00000183145	RIPPLY3	ripply transcriptional repressor 3	2.16	1.42E-06
ENSG00000144481	TRPM8	transient receptor potential cation channel subfamily M member 8	2.15	3.78E-08
ENSG00000160957	RECQL4	RecQ like helicase 4	2.15	2.59E-34
ENSG00000198028	ZNF560	zinc finger protein 560	2.15	2.18E-04
ENSG00000137090	DMRT1	doublesex and mab-3 related transcription factor 1	2.14	1.82E-04
ENSG00000159398	CES5A	carboxylesterase 5A	2.14	8.05E-04
ENSG00000173621	LRFN4	leucine rich repeat and fibronectin type III domain containing 4	2.14	6.26E-32
ENSG00000228727	SAPCD1	suppressor APC domain containing 1	2.14	4.86E-14
ENSG00000150337	FCGR1A	Fc gamma receptor Ia	2.13	2.64E-21
ENSG00000126550	HTN1	histatin 1	2.13	5.74E-03
ENSG00000006659	LGALS14	galectin 14	2.13	1.99E-02
ENSG00000137807	KIF23	kinesin family member 23	2.13	1.56E-39
ENSG00000163673	DCLK3	doublecortin like kinase 3	2.13	4.28E-24
ENSG00000178752	ERFE	erythroferrone	2.13	1.52E-17
ENSG00000131864	USP29	ubiquitin specific peptidase 29	2.13	5.92E-03
ENSG00000081138	CDH7	cadherin 7	2.13	3.31E-05
ENSG00000232237	ASCL5	achaete-scute family bHLH transcription factor 5	2.13	1.58E-09
ENSG00000111537	IFNG	interferon gamma	2.12	1.18E-08
ENSG00000163121	NEURL3	neuralized E3 ubiquitin protein ligase 3	2.12	6.96E-10
ENSG00000136834	OR1J1	olfactory receptor family 1 subfamily J member 1	2.12	3.07E-04
ENSG00000109272	PF4V1	platelet factor 4 variant 1	2.12	3.92E-07
ENSG00000123485	HJURP	Holliday junction recognition protein	2.12	1.07E-31
ENSG00000151490	PTPRO	protein tyrosine phosphatase receptor type O	2.11	4.56E-13
ENSG00000183770	FOXL2	forkhead box L2	2.11	3.18E-05
ENSG00000101057	MYBL2	MYB proto-oncogene like 2	2.11	6.10E-23
ENSG00000213218	CSH2	chorionic somatomammotropin hormone 2	2.11	1.41E-02
ENSG00000235034	C19orf81	chromosome 19 open reading frame 81	2.11	1.28E-05
ENSG00000185056	C5orf47	chromosome 5 open reading frame 47	2.10	3.25E-05
ENSG00000213420	GPC2	glypican 2	2.10	6.98E-14
ENSG00000180424	DEFB123	defensin beta 123	2.10	2.11E-02
ENSG00000146070	PLA2G7	phospholipase A2 group VII	2.10	2.33E-17
ENSG00000183856	IQGAP3	IQ motif containing GTPase activating protein 3	2.10	3.13E-31
ENSG00000066279	ASPM	assembly factor for spindle microtubules	2.10	3.60E-28
ENSG00000107187	LHX3	LIM homeobox 3	2.10	5.45E-04
ENSG00000164488	DACT2	dishevelled binding antagonist of beta catenin 2	2.10	5.26E-05
ENSG00000011426	ANLN	anillin, actin binding protein	2.10	1.16E-38
ENSG00000133980	VRTN	vertebrae development associated	2.10	1.58E-06
ENSG00000170948	MBD3L1	methyl-CpG binding domain protein 3 like 1	2.10	5.08E-04
ENSG00000169679	BUB1	BUB1 mitotic checkpoint serine/threonine kinase	2.10	2.07E-35
ENSG00000171944	OR52A5	olfactory receptor family 52 subfamily A member 5	2.10	2.53E-02
ENSG00000165480	SKA3	spindle and kinetochore associated complex subunit 3	2.09	9.67E-31
ENSG00000138778	CENPE	centromere protein E	2.09	1.01E-31
ENSG00000154143	PANX3	pannexin 3	2.09	3.57E-03
ENSG00000257046	SLCO1B3-SLCO1B7	SLCO1B3-SLCO1B7 readthrough	2.09	1.15E-02
ENSG00000149507	OOSP2	oocyte secreted protein 2	2.09	3.03E-02
ENSG00000120440	TTLL2	tubulin tyrosine ligase like 2	2.09	2.86E-10
ENSG00000182631	RXFP3	relaxin family peptide receptor 3	2.09	1.57E-06
ENSG00000080910	CFHR2	complement factor H related 2	2.09	1.14E-02
ENSG00000135119	RNFT2	ring finger protein, transmembrane 2	2.09	5.19E-28
ENSG00000188784	PLA2G2E	phospholipase A2 group IIE	2.09	8.57E-04
ENSG00000136982	DSCC1	DNA replication and sister chromatid cohesion 1	2.08	1.85E-46
ENSG00000196266	OR10J3	olfactory receptor family 10 subfamily J member 3	2.08	3.46E-02
ENSG00000183682	BMP8A	bone morphogenetic protein 8a	2.08	5.19E-35
ENSG00000105392	CRX	cone-rod homeobox	2.08	9.70E-07
ENSG00000158901	WFDC8	WAP four-disulfide core domain 8	2.08	3.40E-03
ENSG00000186047	DLEU7	deleted in lymphocytic leukemia 7	2.08	1.41E-28
ENSG00000176979	TRIM60	tripartite motif containing 60	2.08	1.47E-02
ENSG00000166948	TGM6	transglutaminase 6	2.07	5.83E-03
ENSG00000215148	PRSS41	serine protease 41	2.07	3.23E-05
ENSG00000262152	GREP1	glycine rich extracellular protein 1	2.07	4.64E-12
ENSG00000204889	KRT40	keratin 40	2.07	7.85E-04
ENSG00000176540	OR4C5	olfactory receptor family 4 subfamily C member 5	2.07	4.66E-02
ENSG00000184661	CDCA2	cell division cycle associated 2	2.07	1.15E-24
ENSG00000197506	SLC28A3	solute carrier family 28 member 3	2.07	1.66E-10
ENSG00000186564	FOXD2	forkhead box D2	2.07	1.82E-17
ENSG00000177468	OLIG3	oligodendrocyte transcription factor 3	2.06	1.71E-02
ENSG00000121621	KIF18A	kinesin family member 18A	2.06	1.56E-35
ENSG00000061492	WNT8A	Wnt family member 8A	2.06	1.94E-02
ENSG00000268104	SLC6A14	solute carrier family 6 member 14	2.06	7.72E-08
ENSG00000182447	OTOL1	otolin 1	2.06	2.24E-02
ENSG00000038945	MSR1	macrophage scavenger receptor 1	2.06	1.33E-23
ENSG00000236027	PATE3	prostate and testis expressed 3	2.06	6.57E-03
ENSG00000148513	ANKRD30A	ankyrin repeat domain 30A	2.05	1.69E-04
ENSG00000160867	FGFR4	fibroblast growth factor receptor 4	2.05	3.13E-18
ENSG00000156802	ATAD2	ATPase family AAA domain containing 2	2.05	1.85E-46
ENSG00000187806	TMEM202	transmembrane protein 202	2.05	3.11E-02
ENSG00000154451	GBP5	guanylate binding protein 5	2.05	1.34E-10
ENSG00000196289	BECN2	beclin 2	2.05	6.53E-05
ENSG00000139572	GPR84	G protein-coupled receptor 84	2.04	7.53E-17
ENSG00000161807	OR7G1	olfactory receptor family 7 subfamily G member 1	2.04	3.60E-02
ENSG00000198734	F5	coagulation factor V	2.04	2.37E-08
ENSG00000081051	AFP	alpha fetoprotein	2.04	3.14E-04
ENSG00000135451	TROAP	trophinin associated protein	2.04	8.89E-30
ENSG00000006116	CACNG3	calcium voltage-gated channel auxiliary subunit gamma 3	2.04	2.82E-03
ENSG00000148734	NPFFR1	neuropeptide FF receptor 1	2.03	2.71E-12
ENSG00000233701	PRR23C	proline rich 23C	2.03	7.62E-03
ENSG00000170965	PLAC1	placenta enriched 1	2.03	4.45E-07
ENSG00000143476	DTL	denticleless E3 ubiquitin protein ligase homolog	2.03	2.65E-34
ENSG00000141738	GRB7	growth factor receptor bound protein 7	2.03	7.92E-11
ENSG00000196711	ALKAL1	ALK and LTK ligand 1	2.03	4.70E-11
ENSG00000075702	WDR62	WD repeat domain 62	2.02	2.29E-29
ENSG00000090889	KIF4A	kinesin family member 4A	2.02	1.81E-31
ENSG00000184925	LCN12	lipocalin 12	2.02	5.27E-12
ENSG00000164794	KCNV1	potassium voltage-gated channel modifier subfamily V member 1	2.02	2.00E-03
ENSG00000106689	LHX2	LIM homeobox 2	2.02	3.40E-11
ENSG00000173908	KRT28	keratin 28	2.02	3.87E-02
ENSG00000141756	FKBP10	FKBP prolyl isomerase 10	2.02	3.68E-13
ENSG00000182600	SNORC	secondary ossification center associated regulator of chondrocyte maturation	2.02	7.65E-11
ENSG00000120322	PCDHB8	protocadherin beta 8	2.02	7.53E-08
ENSG00000182272	B4GALNT4	beta-1,4-N-acetyl-galactosaminyltransferase 4	2.02	4.91E-07
ENSG00000133466	C1QTNF6	C1q and TNF related 6	2.01	2.63E-34
ENSG00000166049	PASD1	PAS domain containing repressor 1	2.01	2.91E-02
ENSG00000169174	PCSK9	proprotein convertase subtilisin/kexin type 9	2.01	6.76E-10
ENSG00000112280	COL9A1	collagen type IX alpha 1 chain	2.01	1.24E-09
ENSG00000166035	LIPC	lipase C, hepatic type	2.01	6.52E-08
ENSG00000122861	PLAU	plasminogen activator, urokinase	2.01	5.75E-28
ENSG00000124875	CXCL6	C-X-C motif chemokine ligand 6	2.01	1.70E-07
ENSG00000234511	C5orf58	chromosome 5 open reading frame 58	2.01	1.01E-08
ENSG00000137563	GGH	gamma-glutamyl hydrolase	2.01	3.43E-15
ENSG00000243729	OR5V1	olfactory receptor family 5 subfamily V member 1	2.01	1.23E-02
ENSG00000138346	DNA2	DNA replication helicase/nuclease 2	2.01	2.64E-38
ENSG00000132749	TESMIN	testis expressed metallothionein like protein	2.00	1.21E-29
ENSG00000057468	MSH4	mutS homolog 4	2.00	1.60E-08
ENSG00000136531	SCN2A	sodium voltage-gated channel alpha subunit 2	2.00	3.68E-06
ENSG00000184647	PRSS55	serine protease 55	2.00	6.01E-05
ENSG00000277363	SRCIN1	SRC kinase signaling inhibitor 1	2.00	8.14E-13
ENSG00000170289	CNGB3	cyclic nucleotide gated channel subunit beta 3	2.00	2.98E-08
ENSG00000118513	MYB	MYB proto-oncogene, transcription factor	2.00	2.62E-15
ENSG00000165171	METTL27	methyltransferase like 27	2.00	6.82E-15
ENSG00000131951	LRRC9	leucine rich repeat containing 9	2.00	1.44E-07
ENSG00000147432	CHRNB3	cholinergic receptor nicotinic beta 3 subunit	2.00	3.82E-03
ENSG00000189186	DCAF8L2	DDB1 and CUL4 associated factor 8 like 2	1.99	4.48E-03
ENSG00000056736	IL17RB	interleukin 17 receptor B	1.99	1.15E-23
ENSG00000131059	BPIFA3	BPI fold containing family A member 3	1.99	1.76E-02
ENSG00000171617	ENC1	ectodermal-neural cortex 1	1.99	2.96E-32
ENSG00000165059	PRKACG	protein kinase cAMP-activated catalytic subunit gamma	1.99	2.24E-06
ENSG00000255298	OR8G5	olfactory receptor family 8 subfamily G member 5	1.99	1.12E-02
ENSG00000214897	PNMA6E	PNMA family member 6E	1.99	4.10E-03
ENSG00000100473	COCH	cochlin	1.99	1.83E-09
ENSG00000068650	ATP11A	ATPase phospholipid transporting 11A	1.98	2.34E-34
ENSG00000011083	SLC6A7	solute carrier family 6 member 7	1.98	1.36E-06
ENSG00000173389	IQCF1	IQ motif containing F1	1.98	5.49E-04
ENSG00000276950	GSTT4	glutathione S-transferase theta 4	1.98	1.10E-04
ENSG00000101670	LIPG	lipase G, endothelial type	1.98	1.53E-15
ENSG00000086300	SNX10	sorting nexin 10	1.98	4.82E-28
ENSG00000171564	FGB	fibrinogen beta chain	1.98	8.42E-04
ENSG00000183024	OR1G1	olfactory receptor family 1 subfamily G member 1	1.97	1.14E-02
ENSG00000138180	CEP55	centrosomal protein 55	1.97	9.02E-28
ENSG00000100344	PNPLA3	patatin like phospholipase domain containing 3	1.97	1.25E-08
ENSG00000163064	EN1	engrailed homeobox 1	1.97	2.90E-04
ENSG00000165891	E2F7	E2F transcription factor 7	1.97	3.13E-22
ENSG00000075290	WNT8B	Wnt family member 8B	1.97	2.65E-10
ENSG00000170920	OR7G3	olfactory receptor family 7 subfamily G member 3	1.96	4.15E-02
ENSG00000226321	CROCC2	ciliary rootlet coiled-coil, rootletin family member 2	1.96	1.41E-06
ENSG00000204478	PRAMEF20	PRAME family member 20	1.96	2.74E-02
ENSG00000171501	OR1N2	olfactory receptor family 1 subfamily N member 2	1.96	2.30E-02
ENSG00000283758	PMIS2	PMIS2 transmembrane protein	1.96	1.97E-02
ENSG00000119969	HELLS	helicase, lymphoid specific	1.96	1.68E-36
ENSG00000275722	LYZL6	lysozyme like 6	1.96	1.07E-02
ENSG00000182329	KIAA2012	KIAA2012	1.96	7.66E-12
ENSG00000172167	MTBP	mitochondrial fission regulator 1 like	1.96	6.64E-41
ENSG00000196932	TMEM26	transmembrane protein 26	1.96	4.64E-29
ENSG00000120254	MTHFD1L	methylenetetrahydrofolate dehydrogenase (NADP+ dependent) 2, methenyltetrahydrofolate cyclohydrolase	1.96	2.19E-57
ENSG00000087586	AURKA	aurora kinase A	1.96	7.76E-32
ENSG00000101003	GINS1	GINS complex subunit 1	1.95	5.37E-32
ENSG00000127564	PKMYT1	protein kinase, membrane associated tyrosine/threonine 1	1.95	2.81E-21
ENSG00000109061	MYH1	myosin heavy chain 1	1.95	3.51E-04
ENSG00000186603	HPDL	4-hydroxyphenylpyruvate dioxygenase like	1.95	1.09E-14
ENSG00000148773	MKI67	marker of proliferation Ki-67	1.95	8.04E-25
ENSG00000115009	CCL20	C-C motif chemokine ligand 20	1.95	5.12E-08
ENSG00000168078	PBK	PDZ binding kinase	1.95	6.87E-19
ENSG00000090932	DLL3	delta like canonical Notch ligand 3	1.94	1.15E-06
ENSG00000111247	RAD51AP1	RAD51 associated protein 1	1.94	1.17E-33
ENSG00000138207	RBP4	retinol binding protein 4	1.94	2.21E-05
ENSG00000197757	HOXC6	homeobox C6	1.94	1.48E-11
ENSG00000196778	OR52K1	olfactory receptor family 52 subfamily K member 1	1.94	5.71E-04
ENSG00000137869	CYP19A1	cytochrome P450 family 19 subfamily A member 1	1.94	3.69E-11
ENSG00000204262	COL5A2	collagen type V alpha 2 chain	1.94	2.42E-26
ENSG00000178287	SPAG11A	sperm associated antigen 11A	1.94	2.67E-02
ENSG00000164287	CDC20B	cell division cycle 20B	1.94	3.36E-06
ENSG00000129810	SGO1	shugoshin 1	1.94	4.27E-32
ENSG00000125895	TMEM74B	transmembrane protein 74B	1.94	1.12E-12
ENSG00000142449	FBN3	fibrillin 3	1.94	6.64E-05
ENSG00000229637	PRAC2	PRAC2 small nuclear protein	1.94	2.97E-05
ENSG00000167619	TMEM145	transmembrane protein 145	1.93	4.16E-10
ENSG00000181552	EDDM3B	epididymal protein 3B	1.93	4.96E-02
ENSG00000185105	MYADML2	myeloid associated differentiation marker like 2	1.93	9.84E-06
ENSG00000196350	ZNF729	zinc finger protein 729	1.93	2.69E-03
ENSG00000149380	P4HA3	prolyl 4-hydroxylase subunit alpha 3	1.92	5.39E-23
ENSG00000142945	KIF2C	kinesin family member 2C	1.92	4.83E-33
ENSG00000075218	GTSE1	G2 and S-phase expressed 1	1.92	4.66E-27
ENSG00000268223	ARL14EPL	ADP ribosylation factor like GTPase 14 effector protein like	1.92	6.67E-04
ENSG00000110887	DAO	D-amino acid oxidase	1.92	2.98E-04
ENSG00000197275	RAD54B	RAD54 homolog B	1.92	1.37E-30
ENSG00000184345	IQCF2	IQ motif containing F2	1.92	3.56E-02
ENSG00000120149	MSX2	msh homeobox 2	1.92	1.87E-12
ENSG00000149243	KLHL35	kelch like family member 35	1.92	2.35E-15
ENSG00000181544	FANCB	FA complementation group B	1.92	4.51E-33
ENSG00000172421	EFCAB3	EF-hand calcium binding domain 3	1.92	1.15E-02
ENSG00000051341	POLQ	DNA polymerase theta	1.92	3.55E-24
ENSG00000283247	CCDC201	coiled-coil domain containing 201	1.91	3.88E-03
ENSG00000143105	KCNA10	potassium voltage-gated channel subfamily A member 10	1.91	3.33E-04
ENSG00000168542	COL3A1	collagen type III alpha 1 chain	1.91	9.20E-20
ENSG00000170312	CDK1	cyclin dependent kinase 1	1.91	1.64E-25
ENSG00000165304	MELK	maternal embryonic leucine zipper kinase	1.91	8.57E-26
ENSG00000170835	CEL	carboxyl ester lipase	1.91	2.45E-04
ENSG00000165583	SSX5	SSX family member 5	1.91	1.14E-02
ENSG00000237524	TEX51	testis expressed 51	1.91	3.94E-02
ENSG00000146670	CDCA5	cell division cycle associated 5	1.91	7.20E-30
ENSG00000103253	HAGHL	hydroxyacylglutathione hydrolase like	1.91	3.70E-17
ENSG00000198829	SUCNR1	succinate receptor 1	1.91	2.58E-10
ENSG00000099985	OSM	oncostatin M	1.91	3.96E-11
ENSG00000182346	DAOA	D-amino acid oxidase activator	1.91	3.16E-02
ENSG00000123171	CCDC70	coiled-coil domain containing 70	1.91	9.47E-04
ENSG00000183960	KCNH8	potassium voltage-gated channel subfamily H member 8	1.91	4.85E-08
ENSG00000167646	DNAAF3	dynein axonemal assembly factor 3	1.91	4.73E-12
ENSG00000197617	VN1R5	vomeronasal 1 receptor 5 (gene/pseudogene)	1.90	1.72E-03
ENSG00000134389	CFHR5	complement factor H related 5	1.90	2.44E-02
ENSG00000122254	HS3ST2	heparan sulfate-glucosamine 3-sulfotransferase 2	1.90	4.25E-11
ENSG00000124766	SOX4	SRY-box transcription factor 4	1.90	8.57E-26
ENSG00000144354	CDCA7	cell division cycle associated 7	1.90	4.54E-20
ENSG00000091651	ORC6	origin recognition complex subunit 6	1.90	5.29E-31
ENSG00000196460	RFX8	regulatory factor X8	1.90	3.11E-12
ENSG00000196859	KRT39	keratin 39	1.90	1.08E-04
ENSG00000124089	MC3R	melanocortin 3 receptor	1.89	2.11E-02
ENSG00000080986	NDC80	NDC80 kinetochore complex component	1.89	5.00E-35
ENSG00000186193	SAPCD2	suppressor APC domain containing 2	1.89	2.49E-20
ENSG00000163808	KIF15	kinesin family member 15	1.89	1.84E-32
ENSG00000174667	OR7D4	olfactory receptor family 7 subfamily D member 4	1.89	4.90E-04
ENSG00000145192	AHSG	alpha 2-HS glycoprotein	1.89	1.86E-04
ENSG00000134343	ANO3	anoctamin 3	1.89	1.97E-05
ENSG00000125657	TNFSF9	TNF superfamily member 9	1.89	2.71E-08
ENSG00000104827	CGB3	chorionic gonadotropin subunit beta 3	1.89	9.80E-03
ENSG00000255855	KDM4F	lysine demethylase 4F	1.89	2.26E-02
ENSG00000185448	FAM47A	family with sequence similarity 47 member A	1.88	3.15E-02
ENSG00000255804	OR6J1	olfactory receptor family 6 subfamily J member 1	1.88	4.00E-05
ENSG00000158555	GDPD5	glycerophosphodiester phosphodiesterase domain containing 5	1.88	4.82E-18
ENSG00000156970	BUB1B	BUB1 mitotic checkpoint serine/threonine kinase B	1.88	1.13E-27
ENSG00000183248	PRR36	proline rich 36	1.88	1.41E-07
ENSG00000132972	RNF17	ring finger protein 17	1.88	5.40E-04
ENSG00000164692	COL1A2	collagen type I alpha 2 chain	1.88	2.44E-19
ENSG00000183019	MCEMP1	mast cell expressed membrane protein 1	1.88	2.89E-09
ENSG00000109181	UGT2B10	UDP glucuronosyltransferase family 2 member B10	1.88	2.94E-02
ENSG00000105976	MET	MET proto-oncogene, receptor tyrosine kinase	1.88	3.28E-18
ENSG00000189127	ANKRD34B	ankyrin repeat domain 34B	1.88	5.82E-06
ENSG00000163083	INHBB	inhibin subunit beta B	1.88	6.52E-08
ENSG00000180708	OR10K2	olfactory receptor family 10 subfamily K member 2	1.88	3.03E-02
ENSG00000276043	UHRF1	ubiquitin like with PHD and ring finger domains 1	1.88	1.66E-22
ENSG00000127423	AUNIP	aurora kinase A and ninein interacting protein	1.88	4.29E-32
ENSG00000188408	MAGEB5	MAGE family member B5	1.88	1.78E-02
ENSG00000198826	ARHGAP11A	Rho GTPase activating protein 11A	1.87	1.44E-36
ENSG00000158106	RHPN1	rhophilin Rho GTPase binding protein 1	1.87	1.14E-24
ENSG00000178358	OR2D3	olfactory receptor family 2 subfamily D member 3	1.87	2.61E-03
ENSG00000112742	TTK	TTK protein kinase	1.87	1.19E-22
ENSG00000167771	RCOR2	REST corepressor 2	1.87	4.60E-15
ENSG00000154839	SKA1	spindle and kinetochore associated complex subunit 1	1.86	1.36E-24
ENSG00000236699	ARHGEF38	Rho guanine nucleotide exchange factor 38	1.86	2.64E-17
ENSG00000019505	SYT13	synaptotagmin 13	1.86	3.13E-07
ENSG00000226887	ERVMER34-1	endogenous retrovirus group MER34 member 1, envelope	1.86	6.98E-07
ENSG00000175329	ISX	intestine specific homeobox	1.86	5.06E-03
ENSG00000176635	HORMAD2	HORMA domain containing 2	1.86	5.66E-03
ENSG00000198088	NUP62CL	nucleoporin 62 C-terminal like	1.86	1.12E-13
ENSG00000102384	CENPI	centromere protein I	1.86	8.12E-38
ENSG00000178445	GLDC	glycine decarboxylase	1.86	5.68E-06
ENSG00000013588	GPRC5A	G protein-coupled receptor class C group 5 member A	1.86	1.17E-14
ENSG00000172244	C5orf34	chromosome 5 open reading frame 34	1.85	4.40E-32
ENSG00000092607	TBX15	T-box transcription factor 15	1.85	9.57E-11
ENSG00000274391	TPTE	transmembrane phosphatase with tensin homology	1.85	4.57E-02
ENSG00000156509	FBXO43	F-box protein 43	1.85	5.18E-15
ENSG00000081800	SLC13A1	solute carrier family 13 member 1	1.84	1.12E-02
ENSG00000029993	HMGB3	high mobility group box 3	1.84	8.06E-29
ENSG00000110944	IL23A	interleukin 23 subunit alpha	1.84	3.34E-12
ENSG00000204644	ZFP57	ZFP57 zinc finger protein	1.84	1.05E-03
ENSG00000168959	GRM5	glutamate metabotropic receptor 5	1.84	3.39E-03
ENSG00000165490	DDIAS	DNA damage induced apoptosis suppressor	1.84	6.26E-25
ENSG00000177138	FAM9B	family with sequence similarity 9 member B	1.84	1.66E-03
ENSG00000162009	SSTR5	somatostatin receptor 5	1.84	1.89E-05
ENSG00000162490	DRAXIN	dorsal inhibitory axon guidance protein	1.84	7.97E-12
ENSG00000164900	GBX1	gastrulation brain homeobox 1	1.84	3.60E-03
ENSG00000196832	OR11G2	olfactory receptor family 11 subfamily G member 2	1.84	1.19E-03
ENSG00000163888	CAMK2N2	calcium/calmodulin dependent protein kinase II inhibitor 2	1.84	2.06E-07
ENSG00000111206	FOXM1	forkhead box M1	1.83	3.06E-23
ENSG00000169607	CKAP2L	cytoskeleton associated protein 2 like	1.83	1.65E-28
ENSG00000163630	SYNPR	synaptoporin	1.83	3.40E-04
ENSG00000143552	NUP210L	nucleoporin 210 like	1.83	4.26E-08
ENSG00000197430	OPALIN	oligodendrocytic myelin paranodal and inner loop protein	1.83	8.86E-03
ENSG00000283434	CSNKA2IP	casein kinase 2 subunit alpha' interacting protein	1.83	2.75E-02
ENSG00000162598	C1orf87	chromosome 1 open reading frame 87	1.83	5.00E-03
ENSG00000113739	STC2	stanniocalcin 2	1.83	8.96E-15
ENSG00000088882	CPXM1	carboxypeptidase X, M14 family member 1	1.82	1.40E-17
ENSG00000133119	RFC3	replication factor C subunit 3	1.82	2.68E-40
ENSG00000116785	CFHR3	complement factor H related 3	1.82	3.19E-05
ENSG00000221852	KRTAP1-5	keratin associated protein 10-1	1.82	2.98E-03
ENSG00000157470	FAM81A	family with sequence similarity 81 member A	1.82	4.48E-20
ENSG00000258806	OR11H7	olfactory receptor family 11 subfamily H member 7 (gene/pseudogene)	1.82	5.20E-04
ENSG00000241484	ARHGAP8	Rho GTPase activating protein 8	1.82	6.56E-18
ENSG00000164109	MAD2L1	mitotic arrest deficient 2 like 1	1.82	3.17E-30
ENSG00000176294	OR4N2	olfactory receptor family 4 subfamily N member 2	1.82	3.26E-02
ENSG00000072571	HMMR	hyaluronan mediated motility receptor	1.81	7.94E-23
ENSG00000150676	CCDC83	coiled-coil domain containing 83	1.81	1.35E-04
ENSG00000105048	TNNT1	troponin T1, slow skeletal type	1.81	1.32E-05
ENSG00000180537	RNF182	ring finger protein 182	1.81	5.58E-05
ENSG00000196950	SLC39A10	solute carrier family 39 member 10	1.81	1.13E-34
ENSG00000204410	MSH5	mutS homolog 5	1.81	1.28E-19
ENSG00000135902	CHRND	cholinergic receptor nicotinic delta subunit	1.81	3.52E-04
ENSG00000198915	RASGEF1A	RasGEF domain family member 1A	1.81	3.46E-10
ENSG00000185662	SMIM23	small integral membrane protein 23	1.80	3.91E-04
ENSG00000179058	C9orf50	chromosome 9 open reading frame 50	1.80	2.18E-10
ENSG00000260220	CCDC187	coiled-coil domain containing 187	1.80	4.61E-06
ENSG00000143006	DMRTB1	DMRT like family B with proline rich C-terminal 1	1.80	3.06E-02
ENSG00000284631	SCYGR4	small cysteine and glycine repeat containing 4	1.80	1.99E-03
ENSG00000255223	OR5M11	olfactory receptor family 5 subfamily M member 11	1.80	2.37E-02
ENSG00000140525	FANCI	FA complementation group I	1.80	9.23E-38
ENSG00000283329	FAM240B	family with sequence similarity 240 member B	1.80	4.05E-03
ENSG00000173093	CCDC63	coiled-coil domain containing 63	1.80	4.78E-03
ENSG00000112462	OR12D3	olfactory receptor family 12 subfamily D member 3	1.80	4.64E-02
ENSG00000112984	KIF20A	kinesin family member 20A	1.80	1.39E-21
ENSG00000101412	E2F1	E2F transcription factor 1	1.80	1.21E-34
ENSG00000101194	SLC17A9	solute carrier family 17 member 9	1.80	1.70E-12
ENSG00000161905	ALOX15	arachidonate 15-lipoxygenase	1.80	5.62E-06
ENSG00000125508	SRMS	src-related kinase lacking C-terminal regulatory tyrosine and N-terminal myristylation sites	1.80	2.29E-10
ENSG00000180914	OXTR	oxytocin receptor	1.80	3.99E-12
ENSG00000165685	TMEM52B	transmembrane protein 52B	1.80	2.81E-16
ENSG00000263201	DPEP2NB	DPEP2 neighbor	1.80	1.77E-02
ENSG00000178217	SH2D4B	SH2 domain containing 4B	1.79	4.18E-07
ENSG00000186367	MINAR2	membrane integral NOTCH2 associated receptor 2	1.79	4.21E-03
ENSG00000160963	COL26A1	collagen type XXVI alpha 1 chain	1.79	4.51E-06
ENSG00000115163	CENPA	centromere protein A	1.79	1.09E-21
ENSG00000085999	RAD54L	RAD54 like	1.79	1.08E-28
ENSG00000169393	ELSPBP1	epididymal sperm binding protein 1	1.79	1.98E-02
ENSG00000135175	OCM2	oncomodulin 2	1.79	2.96E-02
ENSG00000142102	PGGHG	protein-glucosylgalactosylhydroxylysine glucosidase	1.79	1.84E-16
ENSG00000129195	PIMREG	PICALM interacting mitotic regulator	1.79	5.10E-21
ENSG00000153498	SPACA7	sperm acrosome associated 7	1.79	3.96E-02
ENSG00000185842	DNAH14	dynein axonemal heavy chain 14	1.79	9.02E-11
ENSG00000185899	TAS2R60	taste 2 receptor member 60	1.79	4.66E-03
ENSG00000188322	SBK1	SH3 domain binding kinase 1	1.79	3.42E-09
ENSG00000113763	UNC5A	unc-5 netrin receptor A	1.78	1.21E-05
ENSG00000105507	CABP5	calcium binding protein 5	1.78	1.38E-02
ENSG00000204936	CD177	CD177 molecule	1.78	2.56E-05
ENSG00000181418	DDN	dendrin	1.78	7.86E-08
ENSG00000162004	CCDC78	coiled-coil domain containing 78	1.78	1.36E-14
ENSG00000175928	LRRN1	leucine rich repeat neuronal 1	1.78	3.35E-05
ENSG00000111110	PPM1H	protein phosphatase, Mg2+/Mn2+ dependent 1H	1.78	5.45E-19
ENSG00000147614	ATP6V0D2	ATPase H+ transporting V0 subunit d2	1.78	1.57E-08
ENSG00000105697	HAMP	hepcidin antimicrobial peptide	1.78	4.07E-09
ENSG00000188984	AADACL3	arylacetamide deacetylase like 3	1.78	2.11E-02
ENSG00000137707	BTG4	BTG anti-proliferation factor 4	1.78	1.04E-02
ENSG00000163554	SPTA1	spectrin alpha, erythrocytic 1	1.78	1.90E-05
ENSG00000197299	BLM	BLM RecQ like helicase	1.78	2.61E-25
ENSG00000035499	DEPDC1B	DEP domain containing 1B	1.78	1.68E-22
ENSG00000004809	SLC22A16	solute carrier family 22 member 16	1.78	2.32E-06
ENSG00000186871	ERCC6L	ERCC excision repair 6 like, spindle assembly checkpoint helicase	1.77	1.61E-23
ENSG00000102837	OLFM4	olfactomedin 4	1.77	4.18E-03
ENSG00000163507	CIP2A	cellular inhibitor of PP2A	1.77	2.79E-41
ENSG00000169327	OR5AU1	olfactory receptor family 5 subfamily AU member 1	1.77	2.42E-03
ENSG00000169402	RSPH10B2	radial spoke head 10 homolog B2	1.77	7.63E-05
ENSG00000113196	HAND1	heart and neural crest derivatives expressed 1	1.77	1.51E-02
ENSG00000164299	SPZ1	spermatogenic leucine zipper 1	1.77	2.29E-03
ENSG00000121152	NCAPH	non-SMC condensin I complex subunit H	1.77	1.64E-25
ENSG00000204424	LY6G6F	lymphocyte antigen 6 family member G6F	1.77	1.97E-02
ENSG00000168070	MAJIN	membrane anchored junction protein	1.77	3.93E-05
ENSG00000159625	DRC7	dynein regulatory complex subunit 7	1.77	1.28E-05
ENSG00000276085	CCL3L1	C-C motif chemokine ligand 3 like 1	1.77	2.18E-09
ENSG00000276085	CCL3L3	C-C motif chemokine ligand 3 like 3	1.77	2.18E-09
ENSG00000110484	SCGB2A2	secretoglobin family 2A member 2	1.76	6.78E-03
ENSG00000172362	OR5B12	olfactory receptor family 5 subfamily B member 12	1.76	2.07E-02
ENSG00000205301	MGAT4D	MGAT4 family member D	1.76	1.62E-02
ENSG00000077152	UBE2T	ubiquitin conjugating enzyme E2 T	1.76	6.84E-29
ENSG00000168993	CPLX1	complexin 1	1.76	3.14E-13
ENSG00000155833	CYLC2	cylicin 2	1.76	2.75E-02
ENSG00000137142	IGFBPL1	insulin like growth factor binding protein like 1	1.75	3.06E-05
ENSG00000126787	DLGAP5	DLG associated protein 5	1.75	1.20E-21
ENSG00000171208	NETO2	neuropilin and tolloid like 2	1.75	5.10E-11
ENSG00000132297	HHLA1	HERV-H LTR-associating 1	1.75	3.37E-03
ENSG00000172146	OR1A1	olfactory receptor family 1 subfamily A member 1	1.75	2.20E-03
ENSG00000091879	ANGPT2	angiopoietin 2	1.75	5.01E-24
ENSG00000163746	PLSCR2	phospholipid scramblase 2	1.75	5.51E-10
ENSG00000167346	MMP26	matrix metallopeptidase 26	1.75	3.87E-02
ENSG00000125531	FNDC11	fibronectin type III domain containing 11	1.75	6.33E-12
ENSG00000162745	OLFML2B	olfactomedin like 2B	1.75	6.45E-19
ENSG00000137473	TTC29	tetratricopeptide repeat domain 29	1.75	1.35E-02
ENSG00000204248	COL11A2	collagen type XI alpha 2 chain	1.75	1.89E-05
ENSG00000136295	TTYH3	tweety family member 3	1.75	1.78E-24
ENSG00000188782	CATSPER4	cation channel sperm associated 4	1.74	1.77E-03
ENSG00000137561	TTPA	alpha tocopherol transfer protein	1.74	3.68E-05
ENSG00000118557	PMFBP1	polyamine modulated factor 1 binding protein 1	1.74	1.17E-10
ENSG00000178997	EXD1	exonuclease 3'-5' domain containing 1	1.74	1.18E-04
ENSG00000158014	SLC30A2	solute carrier family 30 member 2	1.74	1.02E-04
ENSG00000134249	ADAM30	ADAM metallopeptidase domain 30	1.74	1.99E-02
ENSG00000139618	BRCA2	BRCA2 DNA repair associated	1.74	5.22E-28
ENSG00000145040	UCN2	urocortin 2	1.74	5.89E-07
ENSG00000131068	DEFB118	defensin beta 118	1.74	2.19E-03
ENSG00000187268	FAM9C	family with sequence similarity 9 member C	1.74	1.76E-04
ENSG00000167244	IGF2	insulin like growth factor 2	1.74	5.66E-05
ENSG00000171180	OR2M4	olfactory receptor family 2 subfamily M member 4	1.74	1.31E-02
ENSG00000276240	OR4E1	olfactory receptor family 4 subfamily E member 1	1.74	4.18E-03
ENSG00000168505	GBX2	gastrulation brain homeobox 2	1.74	2.15E-05
ENSG00000076382	SPAG5	sperm associated antigen 5	1.74	1.22E-29
ENSG00000187416	LHFPL3	LHFPL tetraspan subfamily member 3	1.73	3.12E-05
ENSG00000142319	SLC6A3	solute carrier family 6 member 3	1.73	2.26E-05
ENSG00000182187	CRYGB	crystallin gamma B	1.73	1.96E-02
ENSG00000156009	MAGEA8	MAGE family member A8	1.73	2.01E-04
ENSG00000137976	DNASE2B	deoxyribonuclease 2 beta	1.73	1.88E-06
ENSG00000176571	CNBD1	cyclic nucleotide binding domain containing 1	1.73	1.23E-02
ENSG00000147613	PSKH2	protein serine kinase H2	1.73	2.64E-02
ENSG00000184845	DRD1	dopamine receptor D1	1.73	6.66E-06
ENSG00000169783	LINGO1	leucine rich repeat and Ig domain containing 1	1.73	4.77E-11
ENSG00000182223	ZAR1	zygote arrest 1	1.73	2.45E-03
ENSG00000182931	WFDC10B	WAP four-disulfide core domain 10B	1.73	2.63E-04
ENSG00000205869	KRTAP5-1	keratin associated protein 5-1	1.73	4.65E-14
ENSG00000188211	NCR3LG1	natural killer cell cytotoxicity receptor 3 ligand 1	1.73	3.10E-14
ENSG00000170927	PKHD1	PKHD1 ciliary IPT domain containing fibrocystin/polyductin	1.73	8.27E-06
ENSG00000131969	ABHD12B	abhydrolase domain containing 12B	1.73	5.72E-05
ENSG00000205693	MANSC4	MANSC domain containing 4	1.73	4.23E-06
ENSG00000073464	CLCN4	chloride voltage-gated channel 4	1.73	2.77E-13
ENSG00000170367	CST5	cystatin D	1.72	1.82E-04
ENSG00000182053	TRIM49B	tripartite motif containing 49B	1.72	4.11E-02
ENSG00000196421	C20orf204	chromosome 20 open reading frame 204	1.72	2.45E-11
ENSG00000119042	SATB2	SATB homeobox 2	1.72	1.44E-13
ENSG00000174844	DNAH12	dynein axonemal heavy chain 12	1.72	1.34E-08
ENSG00000105467	SYNGR4	synaptogyrin 4	1.72	8.55E-09
ENSG00000097046	CDC7	cell division cycle 7	1.72	6.04E-26
ENSG00000254852	NPIPA2	nuclear pore complex interacting protein family member A2	1.72	1.07E-04
ENSG00000204764	RANBP17	RAN binding protein 17	1.72	1.35E-09
ENSG00000215262	KCNU1	potassium calcium-activated channel subfamily U member 1	1.71	7.69E-03
ENSG00000197616	MYH6	myosin heavy chain 6	1.71	1.73E-04
ENSG00000170324	FRMPD2	FERM and PDZ domain containing 2	1.71	3.08E-04
ENSG00000130203	APOE	apolipoprotein E	1.71	4.21E-10
ENSG00000278023	RDM1	RAD52 motif containing 1	1.71	2.76E-16
ENSG00000072080	SPP2	secreted phosphoprotein 2	1.71	2.50E-02
ENSG00000128253	RFPL2	ret finger protein like 2	1.71	3.06E-06
ENSG00000124249	KCNK15	potassium two pore domain channel subfamily K member 15	1.71	7.28E-06
ENSG00000203805	PLPP4	phospholipid phosphatase 4	1.71	5.38E-07
ENSG00000186854	TRABD2A	TraB domain containing 2A	1.71	4.81E-08
ENSG00000170537	TMC7	transmembrane channel like 7	1.71	6.67E-18
ENSG00000173432	SAA1	serum amyloid A1	1.71	1.10E-04
ENSG00000162062	TEDC2	tubulin epsilon and delta complex 2	1.71	1.35E-23
ENSG00000112877	CEP72	centrosomal protein 72	1.70	5.76E-21
ENSG00000102387	TAF7L	TATA-box binding protein associated factor 7 like	1.70	1.89E-05
ENSG00000122180	MYOG	myogenin	1.70	6.68E-03
ENSG00000167104	BPIFB6	BPI fold containing family B member 6	1.70	3.08E-02
ENSG00000149651	SPINT4	serine peptidase inhibitor, Kunitz type 4	1.70	1.15E-02
ENSG00000131746	TNS4	tensin 4	1.70	1.45E-04
ENSG00000106366	SERPINE1	serpin family E member 1	1.70	3.44E-11
ENSG00000124812	CRISP1	cysteine rich secretory protein 1	1.70	4.11E-02
ENSG00000170122	FOXD4	forkhead box D4	1.70	1.92E-09
ENSG00000140678	ITGAX	integrin subunit alpha X	1.70	2.08E-18
ENSG00000189401	OTUD6A	OTU deubiquitinase 6A	1.70	2.73E-02
ENSG00000197768	STPG3	sperm-tail PG-rich repeat containing 3	1.70	2.97E-07
ENSG00000065371	ROPN1	rhophilin associated tail protein 1	1.69	2.60E-03
ENSG00000188306	LRRIQ4	leucine rich repeats and IQ motif containing 4	1.69	2.37E-08
ENSG00000171551	ECEL1	endothelin converting enzyme like 1	1.69	7.20E-07
ENSG00000160505	NLRP4	NLR family pyrin domain containing 4	1.69	1.70E-03
ENSG00000236396	SLC35G4	solute carrier family 35 member G4	1.69	4.00E-02
ENSG00000139053	PDE6H	phosphodiesterase 6H	1.69	1.01E-02
ENSG00000147536	GINS4	GINS complex subunit 4	1.69	3.11E-28
ENSG00000159784	FAM131B	family with sequence similarity 131 member B	1.69	6.70E-06
ENSG00000197748	CFAP43	cilia and flagella associated protein 43	1.68	1.08E-13
ENSG00000152430	BOLL	boule homolog, RNA binding protein	1.68	4.00E-06
ENSG00000042813	ZPBP	zona pellucida binding protein	1.68	2.22E-02
ENSG00000166569	CPLX4	complexin 4	1.68	3.98E-03
ENSG00000142515	KLK3	kallikrein related peptidase 3	1.68	1.54E-04
ENSG00000105810	CDK6	cyclin dependent kinase 6	1.68	2.10E-12
ENSG00000196427	NBPF4	NBPF member 4	1.68	1.37E-03
ENSG00000256980	KHDC1L	KH domain containing 1 like	1.68	1.99E-02
ENSG00000142511	GPR32	G protein-coupled receptor 32	1.68	3.00E-02
ENSG00000109805	NCAPG	non-SMC condensin I complex subunit G	1.68	2.42E-21
ENSG00000009709	PAX7	paired box 7	1.68	8.00E-03
ENSG00000184788	SATL1	spermidine/spermine N1-acetyl transferase like 1	1.68	1.23E-04
ENSG00000164500	SPATA48	spermatogenesis associated 48	1.67	4.37E-02
ENSG00000255152	MSH5-SAPCD1	MSH5-SAPCD1 readthrough (NMD candidate)	1.67	3.37E-10
ENSG00000131188	PRR7	proline rich 7, synaptic	1.67	1.07E-19
ENSG00000167618	LAIR2	leukocyte associated immunoglobulin like receptor 2	1.67	4.21E-06
ENSG00000175820	CCDC168	coiled-coil domain containing 168	1.67	2.32E-07
ENSG00000164334	FAM170A	family with sequence similarity 170 member A	1.67	9.10E-03
ENSG00000101224	CDC25B	cell division cycle 25B	1.67	1.18E-21
ENSG00000024526	DEPDC1	DEP domain containing 1	1.67	1.38E-19
ENSG00000110427	KIAA1549L	KIAA1549 like	1.67	3.41E-07
ENSG00000018280	SLC11A1	solute carrier family 11 member 1	1.67	4.39E-16
ENSG00000092758	COL9A3	collagen type IX alpha 3 chain	1.67	2.75E-05
ENSG00000241356	OR5G3	olfactory receptor family 5 subfamily G member 3 (gene/pseudogene)	1.67	3.09E-02
ENSG00000152192	POU4F1	POU class 4 homeobox 1	1.67	3.08E-03
ENSG00000182393	IFNL1	interferon lambda 1	1.67	4.00E-05
ENSG00000176198	OR11H4	olfactory receptor family 11 subfamily H member 4	1.67	1.39E-02
ENSG00000164220	F2RL2	coagulation factor II thrombin receptor like 2	1.67	5.14E-14
ENSG00000167550	RHEBL1	RHEB like 1	1.67	4.71E-20
ENSG00000187726	DNAJB13	DnaJ heat shock protein family (Hsp40) member B13	1.66	4.45E-05
ENSG00000141485	SLC13A5	solute carrier family 13 member 5	1.66	1.66E-04
ENSG00000198901	PRC1	protein regulator of cytokinesis 1	1.66	1.05E-23
ENSG00000085840	ORC1	origin recognition complex subunit 1	1.66	2.80E-20
ENSG00000140511	HAPLN3	hyaluronan and proteoglycan link protein 3	1.66	1.75E-14
ENSG00000233087	RAB6D	RAB6D, member RAS oncogene family	1.66	1.18E-08
ENSG00000130711	PRDM12	PR/SET domain 12	1.66	1.09E-10
ENSG00000275489	C17orf98	chromosome 17 open reading frame 98	1.66	1.88E-03
ENSG00000157423	HYDIN	HYDIN axonemal central pair apparatus protein	1.66	8.09E-05
ENSG00000153157	SYCP2L	synaptonemal complex protein 2 like	1.66	1.69E-05
ENSG00000186897	C1QL4	complement C1q like 4	1.66	1.06E-04
ENSG00000187741	FANCA	FA complementation group A	1.66	6.07E-25
ENSG00000149554	CHEK1	checkpoint kinase 1	1.66	8.68E-35
ENSG00000156096	UGT2B4	UDP glucuronosyltransferase family 2 member B4	1.65	1.09E-02
ENSG00000165434	PGM2L1	phosphoglucomutase 2 like 1	1.65	1.57E-29
ENSG00000164363	SLC6A18	solute carrier family 6 member 18	1.65	2.82E-03
ENSG00000011347	SYT7	synaptotagmin 7	1.65	8.34E-06
ENSG00000141696	P3H4	prolyl 3-hydroxylase family member 4 (inactive)	1.65	5.13E-14
ENSG00000278889	OR2S2	olfactory receptor family 2 subfamily S member 2	1.65	4.95E-02
ENSG00000188582	PAQR9	progestin and adipoQ receptor family member 9	1.64	3.30E-04
ENSG00000148735	PLEKHS1	pleckstrin homology domain containing S1	1.64	1.71E-07
ENSG00000188483	IER5L	immediate early response 5 like	1.64	9.63E-17
ENSG00000273604	EPOP	elongin BC and polycomb repressive complex 2 associated protein	1.64	8.22E-12
ENSG00000196917	HCAR1	hydroxycarboxylic acid receptor 1	1.64	1.70E-05
ENSG00000008197	TFAP2D	transcription factor AP-2 delta	1.64	2.90E-02
ENSG00000073792	IGF2BP2	insulin like growth factor 2 mRNA binding protein 2	1.64	1.86E-15
ENSG00000140675	SLC5A2	solute carrier family 5 member 2	1.64	6.89E-13
ENSG00000101448	EPPIN	epididymal peptidase inhibitor	1.64	1.10E-02
ENSG00000226372	DCAF8L1	DDB1 and CUL4 associated factor 8 like 1	1.64	4.38E-02
ENSG00000134668	SPOCD1	SPOC domain containing 1	1.64	4.23E-13
ENSG00000113946	CLDN16	claudin 16	1.64	2.95E-07
ENSG00000103569	AQP9	aquaporin 9	1.63	4.97E-08
ENSG00000162814	SPATA17	spermatogenesis associated 17	1.63	5.90E-13
ENSG00000100167	SEPTIN3	septin 3	1.63	2.22E-07
ENSG00000070985	TRPM5	transient receptor potential cation channel subfamily M member 5	1.63	1.22E-05
ENSG00000204897	KRT25	keratin 25	1.63	4.41E-02
ENSG00000186103	ARGFX	arginine-fifty homeobox	1.63	1.83E-03
ENSG00000159708	LRRC36	leucine rich repeat containing 36	1.63	1.92E-09
ENSG00000144554	FANCD2	FA complementation group D2	1.63	8.16E-31
ENSG00000125815	CST8	cystatin 8	1.63	3.15E-02
ENSG00000180919	OR56B4	olfactory receptor family 56 subfamily B member 4	1.63	1.04E-03
ENSG00000182898	TCHHL1	trichohyalin like 1	1.62	4.86E-02
ENSG00000060656	PTPRU	protein tyrosine phosphatase receptor type U	1.62	1.21E-10
ENSG00000108375	RNF43	ring finger protein 43	1.62	1.95E-09
ENSG00000136108	CKAP2	cytoskeleton associated protein 2	1.62	9.18E-27
ENSG00000068489	PRR11	proline rich 11	1.62	6.46E-28
ENSG00000165120	SSMEM1	serine rich single-pass membrane protein 1	1.62	1.61E-02
ENSG00000163535	SGO2	shugoshin 2	1.62	4.01E-30
ENSG00000075461	CACNG4	calcium voltage-gated channel auxiliary subunit gamma 4	1.62	2.80E-04
ENSG00000179528	LBX2	ladybird homeobox 2	1.62	6.57E-15
ENSG00000093009	CDC45	cell division cycle 45	1.62	2.39E-19
ENSG00000284873	OOSP1	oocyte secreted protein 1	1.61	4.06E-02
ENSG00000091664	SLC17A6	solute carrier family 17 member 6	1.61	4.23E-02
ENSG00000158553	POM121L2	POM121 transmembrane nucleoporin like 2	1.61	1.96E-03
ENSG00000140534	TICRR	TOPBP1 interacting checkpoint and replication regulator	1.61	5.93E-20
ENSG00000100985	MMP9	matrix metallopeptidase 9	1.61	1.35E-08
ENSG00000101825	MXRA5	matrix remodeling associated 5	1.61	1.31E-14
ENSG00000089101	CFAP61	cilia and flagella associated protein 61	1.61	2.50E-09
ENSG00000285231	OOSP3	oocyte secreted protein family member 3	1.61	5.79E-04
ENSG00000160949	TONSL	tonsoku like, DNA repair protein	1.61	1.85E-25
ENSG00000121446	RGSL1	regulator of G protein signaling like 1	1.61	1.57E-03
ENSG00000011332	DPF1	double PHD fingers 1	1.61	2.49E-10
ENSG00000204335	SP5	Sp5 transcription factor	1.61	2.10E-05
ENSG00000104237	RP1	RP1 axonemal microtubule associated	1.61	1.77E-05
ENSG00000139998	RAB15	RAB15, member RAS oncogene family	1.61	8.76E-17
ENSG00000122194	PLG	plasminogen	1.61	1.07E-03
ENSG00000009950	MLXIPL	MLX interacting protein like	1.61	7.24E-06
ENSG00000171054	OR13H1	olfactory receptor family 13 subfamily H member 1	1.61	2.75E-02
ENSG00000136492	BRIP1	BRCA1 interacting helicase 1	1.61	3.48E-24
ENSG00000157388	CACNA1D	calcium voltage-gated channel subunit alpha1 D	1.61	1.61E-12
ENSG00000160932	LY6E	lymphocyte antigen 6 family member E	1.60	2.24E-14
ENSG00000137809	ITGA11	integrin subunit alpha 11	1.60	3.49E-13
ENSG00000126231	PROZ	protein Z, vitamin K dependent plasma glycoprotein	1.60	1.06E-07
ENSG00000197444	OGDHL	oxoglutarate dehydrogenase L	1.60	1.78E-03
ENSG00000204979	MS4A13	membrane spanning 4-domains A13	1.60	4.51E-02
ENSG00000168676	KCTD19	potassium channel tetramerization domain containing 19	1.60	2.72E-07
ENSG00000142185	TRPM2	transient receptor potential cation channel subfamily M member 2	1.60	5.32E-17
ENSG00000204688	OR2H1	olfactory receptor family 2 subfamily H member 1	1.60	2.10E-02
ENSG00000164045	CDC25A	cell division cycle 25A	1.60	4.63E-18
ENSG00000177602	HASPIN	histone H3 associated protein kinase	1.60	1.97E-20
ENSG00000122304	PRM2	protamine 2	1.59	3.64E-02
ENSG00000237353	PATE4	prostate and testis expressed 4	1.59	2.69E-03
ENSG00000233381	AK4P3	adenylate kinase 4 pseudogene 3	1.59	7.28E-06
ENSG00000100593	ISM2	isthmin 2	1.59	1.24E-03
ENSG00000172031	EPHX4	epoxide hydrolase 4	1.59	3.57E-08
ENSG00000091127	PUS7	pseudouridine synthase 7	1.59	5.89E-28
ENSG00000180113	TDRD6	tudor domain containing 6	1.59	2.19E-12
ENSG00000123977	DAW1	dynein assembly factor with WD repeats 1	1.59	2.90E-04
ENSG00000164532	TBX20	T-box transcription factor 20	1.59	6.58E-03
ENSG00000104918	RETN	resistin	1.59	6.46E-05
ENSG00000167513	CDT1	chromatin licensing and DNA replication factor 1	1.59	1.62E-15
ENSG00000272514	CFAP206	cilia and flagella associated protein 206	1.59	5.42E-03
ENSG00000086991	NOX4	NADPH oxidase 4	1.59	2.00E-13
ENSG00000124678	TCP11	t-complex 11	1.59	7.81E-04
ENSG00000184949	FAM227A	family with sequence similarity 227 member A	1.58	4.32E-13
ENSG00000162063	CCNF	cyclin F	1.58	1.43E-25
ENSG00000283473	FAM240A	family with sequence similarity 240 member A	1.58	1.73E-02
ENSG00000165905	LARGE2	LARGE xylosyl- and glucuronyltransferase 2	1.58	2.73E-07
ENSG00000187616	MYMK	myomaker, myoblast fusion factor	1.58	3.10E-02
ENSG00000116996	ZP4	zona pellucida glycoprotein 4	1.58	3.89E-02
ENSG00000159261	CLDN14	claudin 14	1.58	2.56E-09
ENSG00000082684	SEMA5B	semaphorin 5B	1.58	1.26E-14
ENSG00000166803	PCLAF	PCNA clamp associated factor	1.58	1.49E-16
ENSG00000186086	NBPF6	NBPF member 6	1.58	1.80E-02
ENSG00000205864	KRTAP5-6	keratin associated protein 5-6	1.58	6.13E-03
ENSG00000204767	INSYN2B	inhibitory synaptic factor family member 2B	1.58	5.81E-11
ENSG00000125398	SOX9	SRY-box transcription factor 9	1.58	1.32E-20
ENSG00000204572	KRTAP5-10	keratin associated protein 5-10	1.57	2.10E-04
ENSG00000237649	KIFC1	kinesin family member C1	1.57	7.26E-19
ENSG00000186818	LILRB4	leukocyte immunoglobulin like receptor B4	1.57	3.70E-11
ENSG00000038427	VCAN	versican	1.57	1.81E-14
ENSG00000138160	KIF11	kinesin family member 11	1.57	9.78E-25
ENSG00000206181	ELOA2	elongin A2	1.57	1.21E-03
ENSG00000160401	CFAP157	cilia and flagella associated protein 157	1.57	1.12E-25
ENSG00000197272	IL27	interleukin 27	1.57	8.46E-08
ENSG00000006634	DBF4	DBF4 zinc finger	1.57	1.41E-31
ENSG00000134940	ACRV1	acrosomal vesicle protein 1	1.57	7.67E-13
ENSG00000157399	ARSL	arylsulfatase L	1.56	3.33E-08
ENSG00000100625	SIX4	SIX homeobox 4	1.56	9.65E-11
ENSG00000131771	PPP1R1B	protein phosphatase 1 regulatory inhibitor subunit 1B	1.56	4.37E-05
ENSG00000149646	CNBD2	cyclic nucleotide binding domain containing 2	1.56	3.07E-07
ENSG00000152253	SPC25	SPC25 component of NDC80 kinetochore complex	1.56	9.36E-22
ENSG00000158023	CFAP251	cilia and flagella associated protein 251	1.56	2.38E-09
ENSG00000137674	MMP20	matrix metallopeptidase 20	1.56	2.31E-03
ENSG00000184984	CHRM5	cholinergic receptor muscarinic 5	1.56	1.84E-06
ENSG00000249961	TERB1	telomere repeat binding bouquet formation protein 1	1.56	3.15E-04
ENSG00000182472	CAPN12	calpain 12	1.56	9.25E-09
ENSG00000182613	OR2V2	olfactory receptor family 2 subfamily V member 2	1.56	2.21E-02
ENSG00000174963	ZIC4	Zic family member 4	1.56	1.94E-02
ENSG00000143556	S100A7	S100 calcium binding protein A7	1.56	4.19E-02
ENSG00000124092	CTCFL	CCCTC-binding factor like	1.56	9.55E-04
ENSG00000147799	ARHGAP39	Rho GTPase activating protein 39	1.55	3.65E-23
ENSG00000126856	PRDM7	PR/SET domain 7	1.55	1.17E-03
ENSG00000197753	LHFPL5	LHFPL tetraspan subfamily member 5	1.55	8.10E-20
ENSG00000197905	TEAD4	TEA domain transcription factor 4	1.55	3.83E-30
ENSG00000155011	DKK2	dickkopf WNT signaling pathway inhibitor 2	1.55	1.83E-07
ENSG00000121570	DPPA4	developmental pluripotency associated 4	1.55	9.93E-05
ENSG00000169064	ZBBX	zinc finger B-box domain containing	1.55	1.38E-02
ENSG00000112655	PTK7	protein tyrosine kinase 7 (inactive)	1.55	1.70E-11
ENSG00000196074	SYCP2	synaptonemal complex protein 2	1.55	2.03E-06
ENSG00000243130	PSG11	pregnancy specific beta-1-glycoprotein 11	1.55	3.91E-02
ENSG00000173610	UGT2A1	UDP glucuronosyltransferase family 2 member A1 complex locus	1.55	1.55E-02
ENSG00000170848	PSG6	pregnancy specific beta-1-glycoprotein 6	1.55	2.80E-02
ENSG00000166851	PLK1	polo like kinase 1	1.54	4.12E-17
ENSG00000256463	SALL3	spalt like transcription factor 3	1.54	2.74E-02
ENSG00000142731	PLK4	polo like kinase 4	1.54	6.71E-27
ENSG00000219438	TAFA5	TAFA chemokine like family member 5	1.54	1.42E-09
ENSG00000151812	SLC35F4	solute carrier family 35 member F4	1.54	1.59E-04
ENSG00000142149	HUNK	hormonally up-regulated Neu-associated kinase	1.54	3.23E-07
ENSG00000174939	ASPHD1	aspartate beta-hydroxylase domain containing 1	1.54	1.41E-07
ENSG00000118849	RARRES1	retinoic acid receptor responder 1	1.54	1.16E-07
ENSG00000140527	WDR93	WD repeat domain 93	1.53	1.50E-08
ENSG00000205899	BHLHA9	basic helix-loop-helix family member a9	1.53	9.55E-03
ENSG00000183150	GPR19	G protein-coupled receptor 19	1.53	4.01E-13
ENSG00000204779	FOXD4L5	forkhead box D4 like 5	1.53	5.55E-03
ENSG00000165244	ZNF367	zinc finger protein 367	1.53	1.98E-28
ENSG00000213215	OR2F1	olfactory receptor family 2 subfamily F member 1	1.53	1.06E-02
ENSG00000174898	CATSPERD	cation channel sperm associated auxiliary subunit delta	1.53	9.95E-04
ENSG00000131650	KREMEN2	kringle containing transmembrane protein 2	1.53	4.89E-09
ENSG00000062038	CDH3	cadherin 3	1.53	7.73E-08
ENSG00000205922	ONECUT3	one cut homeobox 3	1.53	2.26E-03
ENSG00000145103	ILDR1	immunoglobulin like domain containing receptor 1	1.53	8.52E-12
ENSG00000175189	INHBC	inhibin subunit beta C	1.53	4.44E-05
ENSG00000204193	TXNDC8	thioredoxin domain containing 8	1.53	3.91E-02
ENSG00000167194	C16orf92	chromosome 16 open reading frame 92	1.53	3.50E-02
ENSG00000165076	PRSS37	serine protease 37	1.52	5.23E-04
ENSG00000189057	FAM111B	FAM111 trypsin like peptidase B	1.52	5.35E-13
ENSG00000134690	CDCA8	cell division cycle associated 8	1.52	2.77E-19
ENSG00000155026	RSPH10B	radial spoke head 10 homolog B	1.52	3.10E-05
ENSG00000182521	TBPL2	TATA-box binding protein like 2	1.52	4.40E-03
ENSG00000163467	TSACC	TSSK6 activating cochaperone	1.52	1.17E-16
ENSG00000142609	CFAP74	cilia and flagella associated protein 74	1.52	1.18E-05
ENSG00000197355	UAP1L1	UDP-N-acetylglucosamine pyrophosphorylase 1 like 1	1.52	4.59E-17
ENSG00000174562	KLK15	kallikrein related peptidase 15	1.52	2.39E-03
ENSG00000163440	PDCL2	phosducin like 2	1.52	8.10E-03
ENSG00000255393	OOSP4B	oocyte secreted protein family member 4B	1.52	4.81E-02
ENSG00000188257	PLA2G2A	phospholipase A2 group IIA	1.52	1.60E-03
ENSG00000185958	FAM186A	family with sequence similarity 186 member A	1.52	1.03E-08
ENSG00000168418	KCNG4	potassium voltage-gated channel modifier subfamily G member 4	1.52	4.82E-03
ENSG00000196242	OR2C3	olfactory receptor family 2 subfamily C member 3	1.52	5.06E-03
ENSG00000188501	LCTL	lactase like	1.51	1.13E-08
ENSG00000111602	TIMELESS	timeless circadian regulator	1.51	1.50E-30
ENSG00000170929	OR1M1	olfactory receptor family 1 subfamily M member 1	1.51	6.43E-03
ENSG00000178999	AURKB	aurora kinase B	1.51	2.60E-14
ENSG00000130427	EPO	erythropoietin	1.51	3.91E-04
ENSG00000254440	PBOV1	prostate and breast cancer overexpressed 1	1.51	3.73E-06
ENSG00000141505	ASGR1	asialoglycoprotein receptor 1	1.51	2.22E-07
ENSG00000124731	TREM1	triggering receptor expressed on myeloid cells 1	1.51	4.85E-08
ENSG00000237621	OR9A1P	olfactory receptor family 9 subfamily A member 1 pseudogene	1.51	3.99E-02
ENSG00000149043	SYT8	synaptotagmin 8	1.51	1.56E-04
ENSG00000048545	GUCA1A	guanylate cyclase activator 1A	1.51	2.39E-03
ENSG00000188157	AGRN	agrin	1.51	3.99E-22
ENSG00000011201	ANOS1	anosmin 1	1.50	8.57E-11
ENSG00000255307	OR52B2	olfactory receptor family 52 subfamily B member 2	1.50	2.64E-02
ENSG00000183773	AIFM3	apoptosis inducing factor mitochondria associated 3	1.50	1.53E-08
ENSG00000176208	ATAD5	ATPase family AAA domain containing 5	1.50	3.93E-34
ENSG00000230601	TEX48	testis expressed 48	1.50	2.32E-03
ENSG00000197658	SLC22A24	solute carrier family 22 member 24	1.50	4.99E-02
ENSG00000274641	H2BC17	H2B clustered histone 17	1.50	8.27E-07
ENSG00000204695	OR14J1	olfactory receptor family 14 subfamily J member 1	1.50	1.75E-02
ENSG00000172967	XKR3	XK related 3	1.50	7.36E-03
ENSG00000139797	RNF113B	ring finger protein 113B	1.50	1.95E-05
ENSG00000137812	KNL1	kinetochore scaffold 1	1.50	1.43E-16
ENSG00000189433	GJB4	gap junction protein beta 4	1.50	4.62E-05
ENSG00000100526	CDKN3	cyclin dependent kinase inhibitor 3	1.50	1.10E-17
ENSG00000116014	KISS1R	KISS1 receptor	1.50	1.01E-04
ENSG00000000460	C1orf112	FIGNL1 interacting regulator of recombination and mitosis	1.50	9.62E-35
ENSG00000196890	H2BC26	H2B clustered histone 26	1.50	5.17E-08
ENSG00000047634	SCML1	Scm polycomb group protein like 1	1.50	7.22E-15
ENSG00000167355	OR51B5	olfactory receptor family 51 subfamily B member 5	1.50	7.14E-03
ENSG00000182545	RNASE10	ribonuclease A family member 10 (inactive)	1.49	5.02E-05
ENSG00000215455	KRTAP10-1	keratin associated protein 10-4	1.49	4.97E-02
ENSG00000216490	IFI30	IFI30 lysosomal thiol reductase	1.49	1.87E-13
ENSG00000101311	FERMT1	FERM domain containing kindlin 1	1.49	6.84E-14
ENSG00000163347	CLDN1	claudin 1	1.49	5.23E-07
ENSG00000051180	RAD51	RAD51 recombinase	1.49	2.23E-24
ENSG00000179626	OR6C4	olfactory receptor family 6 subfamily C member 4	1.49	4.56E-02
ENSG00000269526	ERVV-1	endogenous retrovirus group V member 1, envelope	1.49	4.95E-03
ENSG00000186723	OR10H1	olfactory receptor family 10 subfamily H member 1	1.49	1.19E-03
ENSG00000168062	BATF2	basic leucine zipper ATF-like transcription factor 2	1.49	4.51E-09
ENSG00000198554	WDHD1	WD repeat and HMG-box DNA binding protein 1	1.49	2.17E-29
ENSG00000269720	CCDC194	coiled-coil domain containing 194	1.49	2.39E-06
ENSG00000173769	TOPAZ1	testis and ovary specific TOPAZ 1	1.49	3.83E-02
ENSG00000089685	BIRC5	baculoviral IAP repeat containing 5	1.49	1.00E-14
ENSG00000115718	PROC	protein C, inactivator of coagulation factors Va and VIIIa	1.49	1.64E-05
ENSG00000189269	DRICH1	aspartate rich 1	1.49	9.28E-08
ENSG00000111799	COL12A1	collagen type XII alpha 1 chain	1.48	3.14E-11
ENSG00000135903	PAX3	paired box 3	1.48	1.14E-02
ENSG00000162723	SLAMF9	SLAM family member 9	1.48	8.90E-06
ENSG00000186051	TAL2	TAL bHLH transcription factor 2	1.48	3.58E-05
ENSG00000140105	WARS1	tryptophanyl-tRNA synthetase 1	1.48	1.47E-08
ENSG00000162654	GBP4	guanylate binding protein 4	1.48	2.55E-07
ENSG00000183396	TMEM89	transmembrane protein 89	1.48	4.51E-05
ENSG00000144119	C1QL2	complement C1q like 2	1.48	2.80E-02
ENSG00000106462	EZH2	enhancer of zeste 2 polycomb repressive complex 2 subunit	1.48	1.45E-22
ENSG00000073734	ABCB11	ATP binding cassette subfamily B member 11	1.48	8.65E-05
ENSG00000104738	MCM4	minichromosome maintenance complex component 4	1.48	6.29E-23
ENSG00000158786	PLA2G2F	phospholipase A2 group IIF	1.47	7.53E-04
ENSG00000146918	NCAPG2	non-SMC condensin II complex subunit G2	1.47	2.36E-30
ENSG00000187033	SAMD7	sterile alpha motif domain containing 7	1.47	1.72E-02
ENSG00000196296	ATP2A1	ATPase sarcoplasmic/endoplasmic reticulum Ca2+ transporting 1	1.47	7.28E-13
ENSG00000128059	PPAT	phosphoribosyl pyrophosphate amidotransferase	1.47	1.87E-34
ENSG00000162639	HENMT1	HEN methyltransferase 1	1.47	3.11E-14
ENSG00000116039	ATP6V1B1	ATPase H+ transporting V1 subunit B1	1.47	2.09E-04
ENSG00000225180	PVALEF	parvalbumin like EF-hand containing	1.47	7.42E-03
ENSG00000225366	TDGF1P3	teratocarcinoma-derived growth factor 1 pseudogene 3	1.47	1.89E-03
ENSG00000117399	CDC20	cell division cycle 20	1.47	7.27E-13
ENSG00000117877	POLR1G	RNA polymerase I subunit G	1.47	2.09E-21
ENSG00000127586	CHTF18	chromosome transmission fidelity factor 18	1.47	5.07E-23
ENSG00000178795	GDPD4	glycerophosphodiester phosphodiesterase domain containing 4	1.47	2.58E-06
ENSG00000151962	RBM46	RNA binding motif protein 46	1.46	1.21E-02
ENSG00000146910	CNPY1	canopy FGF signaling regulator 1	1.46	3.71E-02
ENSG00000277632	CCL3	C-C motif chemokine ligand 3	1.46	6.76E-08
ENSG00000121594	CD80	CD80 molecule	1.46	7.18E-10
ENSG00000114124	GRK7	G protein-coupled receptor kinase 7	1.46	7.03E-04
ENSG00000163013	FBXO41	F-box protein 41	1.46	8.72E-17
ENSG00000196081	ZNF724	zinc finger protein 724	1.46	5.03E-12
ENSG00000109424	UCP1	uncoupling protein 1	1.46	2.55E-03
ENSG00000203908	KHDC3L	KH domain containing 3 like, subcortical maternal complex member	1.46	4.37E-02
ENSG00000155629	PIK3AP1	phosphoinositide-3-kinase adaptor protein 1	1.46	8.99E-15
ENSG00000109674	NEIL3	nei like DNA glycosylase 3	1.46	1.10E-15
ENSG00000155886	SLC24A2	solute carrier family 24 member 2	1.46	3.34E-05
ENSG00000104951	IL4I1	interleukin 4 induced 1	1.46	2.32E-09
ENSG00000162073	PAQR4	progestin and adipoQ receptor family member 4	1.46	9.32E-17
ENSG00000214336	FOXI3	forkhead box I3	1.45	9.98E-03
ENSG00000183560	IZUMO1R	IZUMO1 receptor, JUNO	1.45	3.19E-02
ENSG00000188558	OR2G6	olfactory receptor family 2 subfamily G member 6	1.45	4.63E-02
ENSG00000152034	MCHR2	melanin concentrating hormone receptor 2	1.45	2.01E-02
ENSG00000251493	FOXD1	forkhead box D1	1.45	1.10E-04
ENSG00000129951	PLPPR3	phospholipid phosphatase related 3	1.45	1.85E-04
ENSG00000145386	CCNA2	cyclin A2	1.45	4.71E-17
ENSG00000130876	SLC7A10	solute carrier family 7 member 10	1.45	6.40E-03
ENSG00000149257	SERPINH1	serpin family H member 1	1.45	4.23E-26
ENSG00000189375	TBC1D28	TBC1 domain family member 28	1.45	3.90E-02
ENSG00000205111	CDKL4	cyclin dependent kinase like 4	1.45	3.33E-05
ENSG00000107831	FGF8	fibroblast growth factor 8	1.45	5.77E-05
ENSG00000196136	SERPINA3	serpin family A member 3	1.45	3.02E-03
ENSG00000117115	PADI2	peptidyl arginine deiminase 2	1.45	1.95E-06
ENSG00000101188	NTSR1	neurotensin receptor 1	1.45	6.04E-04
ENSG00000095596	CYP26A1	cytochrome P450 family 26 subfamily A member 1	1.45	7.72E-04
ENSG00000186526	CYP4F8	cytochrome P450 family 4 subfamily F member 8	1.45	8.77E-04
ENSG00000169750	RAC3	Rac family small GTPase 3	1.45	8.75E-08
ENSG00000150873	C2orf50	chromosome 2 open reading frame 50	1.45	5.91E-09
ENSG00000154096	THY1	Thy-1 cell surface antigen	1.44	1.22E-16
ENSG00000204539	CDSN	corneodesmosin	1.44	5.55E-04
ENSG00000130675	MNX1	motor neuron and pancreas homeobox 1	1.44	3.47E-11
ENSG00000073111	MCM2	minichromosome maintenance complex component 2	1.44	2.98E-18
ENSG00000171241	SHCBP1	SHC binding and spindle associated 1	1.44	1.40E-21
ENSG00000171060	C8orf74	chromosome 8 open reading frame 74	1.44	3.37E-04
ENSG00000166220	TBATA	thymus, brain and testes associated	1.44	3.60E-03
ENSG00000156787	TBC1D31	TBC1 domain family member 31	1.44	1.37E-33
ENSG00000128408	RIBC2	RIB43A domain with coiled-coils 2	1.44	8.86E-08
ENSG00000189167	ZAR1L	zygote arrest 1 like	1.44	2.65E-03
ENSG00000240720	LRRD1	leucine rich repeats and death domain containing 1	1.44	8.49E-04
ENSG00000157456	CCNB2	cyclin B2	1.44	6.45E-19
ENSG00000136110	CNMD	chondromodulin	1.44	2.21E-03
ENSG00000142182	DNMT3L	DNA methyltransferase 3 like	1.44	2.18E-02
ENSG00000213186	TRIM59	tripartite motif containing 59	1.44	2.65E-28
ENSG00000144810	COL8A1	collagen type VIII alpha 1 chain	1.44	2.12E-08
ENSG00000196793	ZNF239	zinc finger protein 239	1.44	4.93E-19
ENSG00000113140	SPARC	secreted protein acidic and cysteine rich	1.43	8.31E-17
ENSG00000039987	BEST2	bestrophin 2	1.43	5.89E-04
ENSG00000182481	KPNA2	karyopherin subunit alpha 2	1.43	3.75E-27
ENSG00000215186	GOLGA6B	golgin A6 family member B	1.43	1.75E-02
ENSG00000175097	RAG2	recombination activating 2	1.43	3.26E-02
ENSG00000122778	KIAA1549	KIAA1549	1.43	7.95E-13
ENSG00000163705	FANCD2OS	FANCD2 opposite strand	1.43	4.93E-05
ENSG00000104369	JPH1	junctophilin 1	1.43	5.54E-07
ENSG00000205846	CLEC6A	C-type lectin domain containing 6A	1.43	2.43E-04
ENSG00000157856	DRC1	dynein regulatory complex subunit 1	1.43	1.04E-04
ENSG00000117586	TNFSF4	TNF superfamily member 4	1.43	1.28E-11
ENSG00000144381	HSPD1	heat shock protein family D (Hsp60) member 1	1.43	2.67E-36
ENSG00000164430	CGAS	cyclic GMP-AMP synthase	1.43	2.49E-23
ENSG00000181803	OR6S1	olfactory receptor family 6 subfamily S member 1	1.43	4.02E-02
ENSG00000163631	ALB	albumin	1.43	8.30E-03
ENSG00000134057	CCNB1	cyclin B1	1.43	4.04E-17
ENSG00000158402	CDC25C	cell division cycle 25C	1.43	2.72E-15
ENSG00000182308	DCAF4L1	DDB1 and CUL4 associated factor 4 like 1	1.43	3.14E-08
ENSG00000171848	RRM2	ribonucleotide reductase regulatory subunit M2	1.43	5.90E-14
ENSG00000106397	PLOD3	procollagen-lysine,2-oxoglutarate 5-dioxygenase 3	1.43	1.57E-21
ENSG00000116035	VAX2	ventral anterior homeobox 2	1.43	4.75E-05
ENSG00000160224	AIRE	autoimmune regulator	1.43	4.77E-04
ENSG00000138161	CUZD1	CUB and zona pellucida like domains 1	1.43	1.61E-03
ENSG00000012048	BRCA1	BRCA1 DNA repair associated	1.42	1.26E-26
ENSG00000177614	PGBD5	piggyBac transposable element derived 5	1.42	4.84E-07
ENSG00000146263	MMS22L	MMS22 like, DNA repair protein	1.42	2.34E-29
ENSG00000124557	BTN1A1	butyrophilin subfamily 1 member A1	1.42	2.11E-04
ENSG00000124818	OPN5	opsin 5	1.42	1.84E-02
ENSG00000157999	ANKRD61	ankyrin repeat domain 61	1.42	8.16E-17
ENSG00000184445	KNTC1	kinetochore associated 1	1.42	7.68E-29
ENSG00000186638	KIF24	kinesin family member 24	1.42	3.02E-19
ENSG00000160883	HK3	hexokinase 3	1.42	3.68E-10
ENSG00000275410	HNF1B	HNF1 homeobox B	1.41	2.15E-07
ENSG00000180340	FZD2	frizzled class receptor 2	1.41	2.54E-10
ENSG00000168646	AXIN2	axin 2	1.41	1.54E-05
ENSG00000123975	CKS2	CDC28 protein kinase regulatory subunit 2	1.41	6.83E-15
ENSG00000077800	FKBP6	FKBP prolyl isomerase family member 6 (inactive)	1.41	4.75E-03
ENSG00000179455	MKRN3	makorin ring finger protein 3	1.41	4.44E-03
ENSG00000139287	TPH2	tryptophan hydroxylase 2	1.41	1.34E-02
ENSG00000170925	TEX13B	testis expressed 13B	1.41	4.02E-02
ENSG00000161634	DCD	dermcidin	1.41	3.82E-02
ENSG00000283324	CTXND2	cortexin domain containing 2	1.41	4.57E-02
ENSG00000039139	DNAH5	dynein axonemal heavy chain 5	1.41	8.27E-08
ENSG00000284753	EEF1AKMT4	EEF1A lysine methyltransferase 4	1.41	1.16E-15
ENSG00000106128	GHRHR	growth hormone releasing hormone receptor	1.40	5.04E-04
ENSG00000165694	FRMD7	FERM domain containing 7	1.40	1.69E-02
ENSG00000124469	CEACAM8	CEA cell adhesion molecule 8	1.40	9.66E-05
ENSG00000160882	CYP11B1	cytochrome P450 family 11 subfamily B member 1	1.40	2.94E-02
ENSG00000141371	CHCT1	CHD1 helical C-terminal domain containing 1	1.40	8.99E-04
ENSG00000155530	LRGUK	leucine rich repeats and guanylate kinase domain containing	1.40	2.42E-09
ENSG00000196800	SPINK14	serine peptidase inhibitor Kazal type 14 (putative)	1.40	1.02E-02
ENSG00000196739	COL27A1	collagen type XXVII alpha 1 chain	1.40	2.92E-12
ENSG00000213889	PPM1N	protein phosphatase, Mg2+/Mn2+ dependent 1N (putative)	1.40	5.36E-09
ENSG00000158486	DNAH3	dynein axonemal heavy chain 3	1.40	4.01E-08
ENSG00000167968	DNASE1L2	deoxyribonuclease 1 like 2	1.40	1.06E-09
ENSG00000198732	SMOC1	SPARC related modular calcium binding 1	1.40	1.06E-03
ENSG00000203963	C1orf141	chromosome 1 open reading frame 141	1.40	6.51E-03
ENSG00000176253	OR4K13	olfactory receptor family 4 subfamily K member 13	1.40	2.41E-02
ENSG00000186150	UBL4B	ubiquitin like 4B	1.40	6.42E-04
ENSG00000112242	E2F3	E2F transcription factor 3	1.40	6.34E-43
ENSG00000166278	C2	complement C2	1.39	9.42E-09
ENSG00000147647	DPYS	dihydropyrimidinase	1.39	5.24E-04
ENSG00000135077	HAVCR2	hepatitis A virus cellular receptor 2	1.39	2.16E-12
ENSG00000073146	MOV10L1	Mov10 like RISC complex RNA helicase 1	1.39	2.31E-06
ENSG00000104312	RIPK2	receptor interacting serine/threonine kinase 2	1.39	7.67E-30
ENSG00000144837	PLA1A	phospholipase A1 member A	1.39	2.49E-07
ENSG00000131398	KCNC3	potassium voltage-gated channel subfamily C member 3	1.39	3.77E-09
ENSG00000104941	RSPH6A	radial spoke head 6 homolog A	1.39	3.68E-03
ENSG00000125319	HROB	homologous recombination factor with OB-fold	1.38	1.23E-20
ENSG00000122952	ZWINT	ZW10 interacting kinetochore protein	1.38	1.76E-17
ENSG00000151005	TKTL2	transketolase like 2	1.38	9.88E-03
ENSG00000185480	PARPBP	PARP1 binding protein	1.38	6.38E-19
ENSG00000165204	OR1K1	olfactory receptor family 1 subfamily K member 1	1.38	1.79E-02
ENSG00000086717	PPEF1	protein phosphatase with EF-hand domain 1	1.38	1.67E-08
ENSG00000121904	CSMD2	CUB and Sushi multiple domains 2	1.38	1.08E-08
ENSG00000100079	LGALS2	galectin 2	1.38	2.11E-04
ENSG00000121211	MND1	meiotic nuclear divisions 1	1.38	2.84E-07
ENSG00000169385	RNASE2	ribonuclease A family member 2	1.38	8.08E-07
ENSG00000138074	SLC5A6	solute carrier family 5 member 6	1.38	1.11E-22
ENSG00000166508	MCM7	minichromosome maintenance complex component 7	1.38	2.17E-18
ENSG00000258453	OR11H2	olfactory receptor family 11 subfamily H member 2	1.38	4.86E-02
ENSG00000138182	KIF20B	kinesin family member 20B	1.38	2.12E-27
ENSG00000130635	COL5A1	collagen type V alpha 1 chain	1.38	3.33E-11
ENSG00000088836	SLC4A11	solute carrier family 4 member 11	1.38	5.99E-07
ENSG00000186335	SLC36A2	solute carrier family 36 member 2	1.38	7.56E-03
ENSG00000285077	ARHGAP11B	Rho GTPase activating protein 11B	1.38	1.58E-12
ENSG00000144285	SCN1A	sodium voltage-gated channel alpha subunit 1	1.37	6.76E-03
ENSG00000170923	OR7G2	olfactory receptor family 7 subfamily G member 2	1.37	1.31E-02
ENSG00000165923	AGBL2	AGBL carboxypeptidase 2	1.37	1.99E-10
ENSG00000120526	NUDCD1	NudC domain containing 1	1.37	1.82E-36
ENSG00000187533	PRR27	proline rich 27	1.37	1.85E-02
ENSG00000251655	PRB1	proline rich protein BstNI subfamily 1	1.37	3.97E-02
ENSG00000178127	NDUFV2	NADH:ubiquinone oxidoreductase core subunit V2	1.37	9.99E-14
ENSG00000205126	ACCSL	1-aminocyclopropane-1-carboxylate synthase homolog (inactive) like	1.37	4.09E-02
ENSG00000142025	DMRTC2	DMRT like family C2	1.37	2.01E-02
ENSG00000174938	SEZ6L2	seizure related 6 homolog like 2	1.37	2.30E-09
ENSG00000170231	FABP6	fatty acid binding protein 6	1.37	5.83E-04
ENSG00000157093	LYZL4	lysozyme like 4	1.37	1.12E-02
ENSG00000029534	ANK1	ankyrin 1	1.37	2.68E-05
ENSG00000159259	CHAF1B	chromatin assembly factor 1 subunit B	1.37	6.06E-26
ENSG00000198720	ANKRD13B	ankyrin repeat domain 13B	1.37	2.99E-14
ENSG00000182676	PPP1R27	protein phosphatase 1 regulatory subunit 27	1.37	1.64E-05
ENSG00000185303	SFTPA2	surfactant protein A2	1.36	2.66E-03
ENSG00000115194	SLC30A3	solute carrier family 30 member 3	1.36	3.87E-04
ENSG00000126709	IFI6	interferon alpha inducible protein 6	1.36	4.02E-07
ENSG00000162878	PKDCC	protein kinase domain containing, cytoplasmic	1.36	1.20E-08
ENSG00000138092	CENPO	centromere protein O	1.36	3.17E-30
ENSG00000105281	SLC1A5	solute carrier family 1 member 5	1.36	5.04E-13
ENSG00000127328	RAB3IP	RAB3A interacting protein	1.36	8.69E-19
ENSG00000149488	TMC2	transmembrane channel like 2	1.36	7.11E-04
ENSG00000170909	OSCAR	osteoclast associated Ig-like receptor	1.36	4.66E-12
ENSG00000164049	FBXW12	F-box and WD repeat domain containing 12	1.36	9.99E-05
ENSG00000133067	LGR6	leucine rich repeat containing G protein-coupled receptor 6	1.36	9.84E-04
ENSG00000101850	GPR143	G protein-coupled receptor 143	1.36	6.67E-04
ENSG00000120334	CENPL	centromere protein L	1.36	2.77E-37
ENSG00000120889	TNFRSF10B	TNF receptor superfamily member 10b	1.36	8.66E-22
ENSG00000130826	DKC1	dyskerin pseudouridine synthase 1	1.36	1.01E-38
ENSG00000166589	CDH16	cadherin 16	1.36	7.92E-03
ENSG00000183434	TFDP3	transcription factor Dp family member 3	1.35	1.84E-02
ENSG00000203859	HSD3B2	hydroxy-delta-5-steroid dehydrogenase, 3 beta- and steroid delta-isomerase 2	1.35	2.10E-02
ENSG00000203985	LDLRAD1	low density lipoprotein receptor class A domain containing 1	1.35	1.24E-03
ENSG00000101187	SLCO4A1	solute carrier organic anion transporter family member 4A1	1.35	1.66E-08
ENSG00000163734	CXCL3	C-X-C motif chemokine ligand 3	1.35	6.33E-06
ENSG00000198759	EGFL6	EGF like domain multiple 6	1.35	5.33E-07
ENSG00000261236	BOP1	BOP1 ribosomal biogenesis factor	1.35	6.57E-20
ENSG00000170959	DCDC1	doublecortin domain containing 1	1.35	7.51E-05
ENSG00000130475	FCHO1	FCH and mu domain containing endocytic adaptor 1	1.35	1.12E-10
ENSG00000187595	ZNF385C	zinc finger protein 385C	1.35	4.93E-07
ENSG00000124003	MOGAT1	monoacylglycerol O-acyltransferase 1	1.35	7.35E-03
ENSG00000214300	SPDYE3	speedy/RINGO cell cycle regulator family member E3	1.35	9.53E-07
ENSG00000104356	POP1	POP1 homolog, ribonuclease P/MRP subunit	1.35	9.78E-25
ENSG00000197721	CR1L	complement C3b/C4b receptor 1 like	1.35	4.29E-05
ENSG00000179750	APOBEC3B	apolipoprotein B mRNA editing enzyme catalytic subunit 3B	1.35	1.31E-07
ENSG00000174442	ZWILCH	zwilch kinetochore protein	1.35	2.94E-37
ENSG00000177291	GJD4	gap junction protein delta 4	1.35	1.86E-03
ENSG00000106077	ABHD11	abhydrolase domain containing 11	1.34	1.04E-17
ENSG00000123219	CENPK	centromere protein K	1.34	3.78E-15
ENSG00000181104	F2R	coagulation factor II thrombin receptor	1.34	5.55E-19
ENSG00000221957	KIR2DS4	killer cell immunoglobulin like receptor, two Ig domains and short cytoplasmic tail 4	1.34	6.08E-04
ENSG00000113905	HRG	histidine rich glycoprotein	1.34	5.21E-03
ENSG00000259305	ZHX1-C8orf76	ZHX1-C8orf76 readthrough	1.34	4.54E-08
ENSG00000203668	CHML	CHM like Rab escort protein	1.34	1.59E-18
ENSG00000107815	TWNK	twinkle mtDNA helicase	1.34	2.94E-30
ENSG00000251503	CENPS-CORT	CENPS-CORT readthrough	1.34	1.85E-03
ENSG00000139734	DIAPH3	diaphanous related formin 3	1.34	8.19E-15
ENSG00000137474	MYO7A	myosin VIIA	1.34	8.02E-13
ENSG00000144214	LYG1	lysozyme g1	1.34	1.16E-09
ENSG00000080839	RBL1	RB transcriptional corepressor like 1	1.34	1.49E-30
ENSG00000006047	YBX2	Y-box binding protein 2	1.34	1.01E-05
ENSG00000137135	ARHGEF39	Rho guanine nucleotide exchange factor 39	1.34	2.32E-17
ENSG00000214872	SMTNL1	smoothelin like 1	1.33	2.26E-07
ENSG00000120694	HSPH1	heat shock protein family H (Hsp110) member 1	1.33	1.85E-16
ENSG00000213892	CEACAM16	CEA cell adhesion molecule 16, tectorial membrane component	1.33	8.40E-04
ENSG00000135069	PSAT1	phosphoserine aminotransferase 1	1.33	2.41E-08
ENSG00000057593	F7	coagulation factor VII	1.33	3.57E-03
ENSG00000049249	TNFRSF9	TNF receptor superfamily member 9	1.33	4.13E-09
ENSG00000266265	KLF14	KLF transcription factor 14	1.33	1.22E-02
ENSG00000174990	CA5A	carbonic anhydrase 5A	1.33	1.41E-02
ENSG00000132911	NMUR2	neuromedin U receptor 2	1.33	1.48E-02
ENSG00000225556	C2CD4D	C2 calcium dependent domain containing 4D	1.33	1.57E-10
ENSG00000113368	LMNB1	lamin B1	1.33	4.81E-15
ENSG00000278677	H2AC17	H2A clustered histone 17	1.33	3.40E-04
ENSG00000102104	RS1	retinoschisin 1	1.33	1.61E-02
ENSG00000136535	TBR1	T-box brain transcription factor 1	1.33	4.59E-03
ENSG00000102265	TIMP1	TIMP metallopeptidase inhibitor 1	1.32	3.53E-14
ENSG00000168148	H3-4	H3.4 histone, cluster member	1.32	1.24E-04
ENSG00000257017	HP	haptoglobin	1.32	1.85E-03
ENSG00000158164	TMSB15A	thymosin beta 15A	1.32	4.90E-07
ENSG00000082556	OPRK1	opioid receptor kappa 1	1.32	8.34E-03
ENSG00000257057	C11orf97	chromosome 11 open reading frame 97	1.32	9.95E-03
ENSG00000147434	CHRNA6	cholinergic receptor nicotinic alpha 6 subunit	1.32	5.25E-05
ENSG00000128313	APOL5	apolipoprotein L5	1.32	6.55E-03
ENSG00000135917	SLC19A3	solute carrier family 19 member 3	1.32	1.07E-03
ENSG00000160207	HSF2BP	heat shock transcription factor 2 binding protein	1.32	8.30E-10
ENSG00000164934	DCAF13	DDB1 and CUL4 associated factor 13	1.32	3.40E-26
ENSG00000125885	MCM8	minichromosome maintenance 8 homologous recombination repair factor	1.32	6.02E-22
ENSG00000105370	LIM2	lens intrinsic membrane protein 2	1.32	4.54E-02
ENSG00000234602	MCIDAS	multiciliate differentiation and DNA synthesis associated cell cycle protein	1.32	9.01E-07
ENSG00000112053	SLC26A8	solute carrier family 26 member 8	1.32	7.02E-09
ENSG00000054598	FOXC1	forkhead box C1	1.32	1.69E-07
ENSG00000101306	MYLK2	myosin light chain kinase 2	1.32	3.50E-09
ENSG00000186907	RTN4RL2	reticulon 4 receptor like 2	1.32	2.92E-08
ENSG00000205704	SMIM45	small integral membrane protein 45	1.32	8.44E-06
ENSG00000144485	HES6	hes family bHLH transcription factor 6	1.32	1.37E-08
ENSG00000147570	DNAJC5B	DnaJ heat shock protein family (Hsp40) member C5 beta	1.32	2.93E-06
ENSG00000055957	ITIH1	inter-alpha-trypsin inhibitor heavy chain 1	1.32	1.37E-03
ENSG00000213973	ZNF99	zinc finger protein 99	1.32	1.38E-03
ENSG00000147592	LACTB2	lactamase beta 2	1.31	1.72E-11
ENSG00000196503	ARL9	ADP ribosylation factor like GTPase 9	1.31	1.37E-06
ENSG00000153395	LPCAT1	lysophosphatidylcholine acyltransferase 1	1.31	3.27E-13
ENSG00000116017	ARID3A	AT-rich interaction domain 3A	1.31	2.73E-07
ENSG00000169208	OR10G3	olfactory receptor family 10 subfamily G member 3	1.31	3.76E-02
ENSG00000058804	NDC1	NDC1 transmembrane nucleoporin	1.31	2.93E-28
ENSG00000109072	VTN	vitronectin	1.31	3.21E-03
ENSG00000217442	SYCE3	synaptonemal complex central element protein 3	1.31	1.10E-05
ENSG00000108106	UBE2S	ubiquitin conjugating enzyme E2 S	1.31	3.13E-13
ENSG00000235162	C12orf75	chromosome 12 open reading frame 75	1.30	4.85E-10
ENSG00000244588	RAD21L1	RAD21 cohesin complex component like 1	1.30	7.87E-03
ENSG00000197408	CYP2B6	cytochrome P450 family 2 subfamily B member 6	1.30	5.91E-03
ENSG00000204516	MICB	MHC class I polypeptide-related sequence B	1.30	5.40E-10
ENSG00000223638	RFPL4A	ret finger protein like 4A	1.30	3.62E-02
ENSG00000007062	PROM1	prominin 1	1.30	4.64E-05
ENSG00000137948	BRDT	bromodomain testis associated	1.30	2.84E-03
ENSG00000157703	SVOPL	SVOP like	1.30	1.54E-03
ENSG00000105327	BBC3	BCL2 binding component 3	1.30	7.92E-14
ENSG00000132646	PCNA	proliferating cell nuclear antigen	1.30	1.85E-19
ENSG00000183763	TRAIP	TRAF interacting protein	1.30	9.20E-20
ENSG00000134013	LOXL2	lysyl oxidase like 2	1.29	2.60E-14
ENSG00000140481	CCDC33	coiled-coil domain containing 33	1.29	1.28E-04
ENSG00000166596	CFAP52	cilia and flagella associated protein 52	1.29	5.92E-07
ENSG00000100479	POLE2	DNA polymerase epsilon 2, accessory subunit	1.29	6.60E-21
ENSG00000172000	ZNF556	zinc finger protein 556	1.29	3.21E-04
ENSG00000111581	NUP107	nucleoporin 107	1.29	2.76E-20
ENSG00000206013	IFITM5	interferon induced transmembrane protein 5	1.29	5.06E-03
ENSG00000113083	LOX	lysyl oxidase	1.29	4.15E-12
ENSG00000147896	IFNK	interferon kappa	1.29	1.92E-03
ENSG00000070882	OSBPL3	oxysterol binding protein like 3	1.29	8.03E-26
ENSG00000131914	LIN28A	lin-28 homolog A	1.29	1.59E-03
ENSG00000064763	FAR2	fatty acyl-CoA reductase 2	1.29	7.35E-10
ENSG00000175264	CHST1	carbohydrate sulfotransferase 1	1.29	1.11E-12
ENSG00000180198	RCC1	regulator of chromosome condensation 1	1.29	8.14E-17
ENSG00000203896	LIME1	Lck interacting transmembrane adaptor 1	1.29	1.64E-12
ENSG00000206199	ANKUB1	ankyrin repeat and ubiquitin domain containing 1	1.29	1.35E-03
ENSG00000133665	DYDC2	DPY30 domain containing 2	1.29	8.00E-03
ENSG00000204345	CD300LD	CD300 molecule like family member d	1.29	2.18E-02
ENSG00000203499	IQANK1	IQ motif and ankyrin repeat containing 1	1.29	2.38E-08
ENSG00000179097	HTR1F	5-hydroxytryptamine receptor 1F	1.29	1.66E-06
ENSG00000133055	MYBPH	myosin binding protein H	1.29	6.04E-04
ENSG00000179111	HES7	hes family bHLH transcription factor 7	1.28	3.22E-03
ENSG00000173852	DPY19L1	dpy-19 like C-mannosyltransferase 1	1.28	4.26E-23
ENSG00000197870	PRB3	proline rich protein BstNI subfamily 3	1.28	5.85E-05
ENSG00000078081	LAMP3	lysosomal associated membrane protein 3	1.28	5.03E-08
ENSG00000204965	PCDHA5	protocadherin alpha 5	1.28	3.27E-03
ENSG00000166558	SLC38A8	solute carrier family 38 member 8	1.28	2.49E-02
ENSG00000163132	MSX1	msh homeobox 1	1.28	8.40E-08
ENSG00000136541	ERMN	ermin	1.28	4.37E-07
ENSG00000167419	LPO	lactoperoxidase	1.28	2.05E-03
ENSG00000065911	MTHFD2	NADH dehydrogenase subunit 6	1.28	1.20E-23
ENSG00000171403	KRT9	keratin 9	1.28	3.91E-03
ENSG00000181378	CFAP65	cilia and flagella associated protein 65	1.28	1.16E-05
ENSG00000173991	TCAP	titin-cap	1.28	1.59E-05
ENSG00000109881	CCDC34	coiled-coil domain containing 34	1.28	1.89E-14
ENSG00000230873	STMND1	stathmin domain containing 1	1.28	1.24E-02
ENSG00000241186	TDGF1	teratocarcinoma-derived growth factor 1	1.27	4.54E-03
ENSG00000145604	SKP2	S-phase kinase associated protein 2	1.27	9.04E-16
ENSG00000134222	PSRC1	proline and serine rich coiled-coil 1	1.27	1.27E-14
ENSG00000151725	CENPU	centromere protein U	1.27	1.21E-13
ENSG00000163584	RPL22L1	ribosomal protein L22 like 1	1.27	3.86E-07
ENSG00000130561	SAG	S-antigen visual arrestin	1.27	1.23E-03
ENSG00000174450	GOLGA6L2	golgin A6 family like 2	1.27	1.04E-02
ENSG00000114631	PODXL2	podocalyxin like 2	1.27	3.49E-06
ENSG00000188282	RUFY4	RUN and FYVE domain containing 4	1.27	1.50E-05
ENSG00000135625	EGR4	early growth response 4	1.27	3.87E-04
ENSG00000183742	MACC1	MET transcriptional regulator MACC1	1.27	1.13E-08
ENSG00000168634	WFDC13	WAP four-disulfide core domain 13	1.27	2.51E-03
ENSG00000128641	MYO1B	myosin IB	1.27	8.47E-19
ENSG00000176383	B3GNT4	UDP-GlcNAc:betaGal beta-1,3-N-acetylglucosaminyltransferase 4	1.27	1.24E-06
ENSG00000249481	SPATS1	spermatogenesis associated serine rich 1	1.27	1.12E-02
ENSG00000277481	PKD1L3	polycystin 1 like 3, transient receptor potential channel interacting	1.27	1.78E-04
ENSG00000177807	KCNJ10	potassium inwardly rectifying channel subfamily J member 10	1.27	1.71E-04
ENSG00000130707	ASS1	argininosuccinate synthase 1	1.27	1.25E-06
ENSG00000101198	NKAIN4	sodium/potassium transporting ATPase interacting 4	1.27	1.07E-03
ENSG00000166926	MS4A6E	membrane spanning 4-domains A6E	1.26	4.44E-03
ENSG00000229937	PRPS1L1	phosphoribosyl pyrophosphate synthetase 1 like 1	1.26	2.18E-02
ENSG00000135960	EDAR	ectodysplasin A receptor	1.26	6.55E-04
ENSG00000128567	PODXL	podocalyxin like	1.26	1.18E-18
ENSG00000162399	BSND	barttin CLCNK type accessory subunit beta	1.26	7.51E-03
ENSG00000174417	TRHR	thyrotropin releasing hormone receptor	1.26	2.01E-03
ENSG00000094661	OR1I1	olfactory receptor family 1 subfamily I member 1	1.26	1.85E-03
ENSG00000123405	NFE2	nuclear factor, erythroid 2	1.26	5.50E-04
ENSG00000159216	RUNX1	RUNX family transcription factor 1	1.26	4.23E-21
ENSG00000165661	QSOX2	quiescin sulfhydryl oxidase 2	1.25	1.56E-23
ENSG00000217555	CKLF	chemokine like factor	1.25	2.48E-11
ENSG00000105011	ASF1B	anti-silencing function 1B histone chaperone	1.25	8.62E-13
ENSG00000025772	TOMM34	translocase of outer mitochondrial membrane 34	1.25	4.88E-24
ENSG00000151651	ADAM8	ADAM metallopeptidase domain 8	1.25	2.24E-09
ENSG00000115415	STAT1	signal transducer and activator of transcription 1	1.25	9.81E-15
ENSG00000182853	VMO1	vitelline membrane outer layer 1 homolog	1.25	1.70E-06
ENSG00000283683	MYOCOS	myocilin opposite strand	1.25	6.10E-03
ENSG00000186075	ZPBP2	zona pellucida binding protein 2	1.25	1.85E-02
ENSG00000013810	TACC3	transforming acidic coiled-coil containing protein 3	1.25	1.64E-16
ENSG00000164484	TMEM200A	transmembrane protein 200A	1.25	8.68E-06
ENSG00000171631	P2RY6	pyrimidinergic receptor P2Y6	1.25	7.95E-10
ENSG00000186471	AKAP14	A-kinase anchoring protein 14	1.25	6.12E-03
ENSG00000229924	FAM90A26	family with sequence similarity 90 member A26	1.25	3.20E-02
ENSG00000171365	CLCN5	chloride voltage-gated channel 5	1.25	9.43E-16
ENSG00000175336	APOF	apolipoprotein F	1.25	7.79E-03
ENSG00000072274	TFRC	transferrin receptor	1.25	2.38E-13
ENSG00000187498	COL4A1	collagen type IV alpha 1 chain	1.24	1.04E-12
ENSG00000140488	CELF6	CUGBP Elav-like family member 6	1.24	2.92E-02
ENSG00000152463	OLAH	oleoyl-ACP hydrolase	1.24	2.17E-03
ENSG00000132000	PODNL1	podocan like 1	1.24	5.75E-08
ENSG00000197891	SLC22A12	solute carrier family 22 member 12	1.24	4.11E-02
ENSG00000242950	ERVW-1	endogenous retrovirus group W member 1, envelope	1.24	2.55E-05
ENSG00000157060	SHCBP1L	SHC binding and spindle associated 1 like	1.24	4.78E-02
ENSG00000261210	CLEC19A	C-type lectin domain containing 19A	1.24	3.17E-04
ENSG00000143469	SYT14	synaptotagmin 14	1.24	1.68E-03
ENSG00000179869	ABCA13	ATP binding cassette subfamily A member 13	1.24	6.60E-04
ENSG00000006606	CCL26	C-C motif chemokine ligand 26	1.24	7.83E-05
ENSG00000133454	MYO18B	myosin XVIIIB	1.24	6.51E-03
ENSG00000186714	CCDC73	coiled-coil domain containing 73	1.24	1.68E-04
ENSG00000105610	KLF1	KLF transcription factor 1	1.24	1.32E-04
ENSG00000241343	RPL36A	ribosomal protein L36a	1.24	1.08E-13
ENSG00000127530	OR7C1	olfactory receptor family 7 subfamily C member 1	1.24	8.21E-05
ENSG00000139146	SINHCAF	SIN3-HDAC complex associated factor	1.24	1.81E-16
ENSG00000152822	GRM1	glutamate metabotropic receptor 1	1.24	1.17E-04
ENSG00000158286	RNF207	ring finger protein 207	1.23	1.91E-11
ENSG00000066735	KIF26A	kinesin family member 26A	1.23	2.75E-04
ENSG00000152086	TUBA3E	tubulin alpha 3e	1.23	2.13E-03
ENSG00000139547	RDH16	retinol dehydrogenase 16	1.23	1.86E-04
ENSG00000125618	PAX8	paired box 8	1.23	4.69E-08
ENSG00000276070	CCL4L2	C-C motif chemokine ligand 4 like 2	1.23	3.08E-05
ENSG00000100350	FOXRED2	FAD dependent oxidoreductase domain containing 2	1.23	1.22E-11
ENSG00000139714	MORN3	MORN repeat containing 3	1.23	3.08E-05
ENSG00000139354	GAS2L3	growth arrest specific 2 like 3	1.23	2.03E-14
ENSG00000179051	RCC2	regulator of chromosome condensation 2	1.23	8.12E-24
ENSG00000198326	TMEM239	transmembrane protein 239	1.23	4.43E-02
ENSG00000082126	MPP4	MAGUK p55 scaffold protein 4	1.23	2.50E-04
ENSG00000143226	FCGR2A	Fc gamma receptor IIa	1.23	1.36E-11
ENSG00000183765	CHEK2	checkpoint kinase 2	1.23	1.97E-20
ENSG00000131153	GINS2	GINS complex subunit 2	1.22	4.53E-11
ENSG00000149609	C20orf144	chromosome 20 open reading frame 144	1.22	4.19E-10
ENSG00000120337	TNFSF18	TNF superfamily member 18	1.22	1.12E-04
ENSG00000166451	CENPN	centromere protein N	1.22	2.31E-21
ENSG00000135763	URB2	URB2 ribosome biogenesis homolog	1.22	5.63E-24
ENSG00000183185	GABRR3	gamma-aminobutyric acid type A receptor subunit rho3	1.22	4.85E-02
ENSG00000105717	PBX4	PBX homeobox 4	1.22	8.62E-12
ENSG00000026036	RTEL1-TNFRSF6B	RTEL1-TNFRSF6B readthrough (NMD candidate)	1.22	3.40E-13
ENSG00000139445	FOXN4	forkhead box N4	1.22	3.09E-02
ENSG00000149742	SLC22A9	solute carrier family 22 member 9	1.22	1.06E-02
ENSG00000204616	TRIM31	tripartite motif containing 31	1.22	5.95E-05
ENSG00000179083	FAM133A	family with sequence similarity 133 member A	1.22	2.08E-02
ENSG00000205143	ARID3C	AT-rich interaction domain 3C	1.22	1.40E-04
ENSG00000163918	RFC4	replication factor C subunit 4	1.22	2.88E-30
ENSG00000148200	NR6A1	nuclear receptor subfamily 6 group A member 1	1.21	5.31E-09
ENSG00000159289	GOLGA6A	golgin A6 family member A	1.21	2.57E-02
ENSG00000163006	CCDC138	coiled-coil domain containing 138	1.21	5.27E-21
ENSG00000221944	TIGD1	tigger transposable element derived 1	1.21	3.75E-19
ENSG00000040275	SPDL1	spindle apparatus coiled-coil protein 1	1.21	1.80E-26
ENSG00000173193	PARP14	poly(ADP-ribose) polymerase family member 14	1.21	9.98E-17
ENSG00000115423	DNAH6	dynein axonemal heavy chain 6	1.21	1.30E-07
ENSG00000186074	CD300LF	CD300 molecule like family member f	1.21	2.63E-07
ENSG00000078328	RBFOX1	RNA binding fox-1 homolog 1	1.21	3.23E-03
ENSG00000198108	CHSY3	chondroitin sulfate synthase 3	1.21	8.72E-14
ENSG00000086548	CEACAM6	CEA cell adhesion molecule 6	1.21	2.64E-03
ENSG00000159650	UROC1	urocanate hydratase 1	1.21	4.94E-03
ENSG00000163792	TCF23	transcription factor 23	1.21	2.01E-03
ENSG00000188163	FAM166A	family with sequence similarity 166 member A	1.21	1.35E-03
ENSG00000145220	LYAR	Ly1 antibody reactive	1.21	4.02E-20
ENSG00000275713	H2BC9	H2B clustered histone 9	1.21	1.31E-04
ENSG00000196604	POTEF	POTE ankyrin domain family member F	1.21	1.38E-05
ENSG00000136122	BORA	BORA aurora kinase A activator	1.21	1.58E-17
ENSG00000166073	GPR176	G protein-coupled receptor 176	1.21	1.63E-10
ENSG00000121716	PILRB	paired immunoglobin like type 2 receptor beta	1.21	3.20E-09
ENSG00000184999	SLC22A10	solute carrier family 22 member 10	1.21	3.52E-02
ENSG00000016391	CHDH	choline dehydrogenase	1.20	1.17E-10
ENSG00000156206	CFAP161	cilia and flagella associated protein 161	1.20	6.41E-06
ENSG00000128944	KNSTRN	kinetochore localized astrin (SPAG5) binding protein	1.20	2.69E-22
ENSG00000273274	ZBTB8B	zinc finger and BTB domain containing 8B	1.20	2.58E-03
ENSG00000105963	ADAP1	ArfGAP with dual PH domains 1	1.20	6.85E-11
ENSG00000197859	ADAMTSL2	ADAMTS like 2	1.20	1.60E-06
ENSG00000242866	STRC	stereocilin	1.20	5.08E-04
ENSG00000203326	ZNF525	zinc finger protein 525	1.20	4.12E-09
ENSG00000104147	OIP5	Opa interacting protein 5	1.20	8.72E-15
ENSG00000180336	MEIOC	meiosis specific with coiled-coil domain	1.20	3.03E-06
ENSG00000180264	ADGRD2	adhesion G protein-coupled receptor D2	1.20	1.19E-03
ENSG00000106588	PSMA2	proteasome 20S subunit alpha 2	1.20	1.99E-10
ENSG00000275591	XKR5	XK related 5	1.20	1.08E-04
ENSG00000168263	KCNV2	potassium voltage-gated channel modifier subfamily V member 2	1.20	1.99E-04
ENSG00000169427	KCNK9	potassium two pore domain channel subfamily K member 9	1.20	4.54E-04
ENSG00000122884	P4HA1	prolyl 4-hydroxylase subunit alpha 1	1.20	2.24E-18
ENSG00000105852	PON3	paraoxonase 3	1.20	6.23E-03
ENSG00000163794	UCN	urocortin	1.20	3.26E-08
ENSG00000112706	IMPG1	interphotoreceptor matrix proteoglycan 1	1.19	1.05E-07
ENSG00000160336	ZNF761	zinc finger protein 761	1.19	1.60E-15
ENSG00000185090	MANEAL	mannosidase endo-alpha like	1.19	1.13E-07
ENSG00000119547	ONECUT2	one cut homeobox 2	1.19	6.10E-04
ENSG00000226807	MROH5	maestro heat like repeat family member 5 (gene/pseudogene)	1.19	1.15E-02
ENSG00000188886	ASTL	astacin like metalloendopeptidase	1.19	5.05E-04
ENSG00000113504	SLC12A7	solute carrier family 12 member 7	1.19	5.85E-13
ENSG00000162753	SLC9C2	solute carrier family 9 member C2 (putative)	1.19	1.03E-02
ENSG00000125551	PLGLB2	plasminogen like B2	1.19	4.97E-05
ENSG00000188372	ZP3	zona pellucida glycoprotein 3	1.19	2.87E-06
ENSG00000176853	FAM91A1	family with sequence similarity 91 member A1	1.19	7.92E-27
ENSG00000168496	FEN1	flap structure-specific endonuclease 1	1.19	5.14E-21
ENSG00000138658	ZGRF1	zinc finger GRF-type containing 1	1.19	7.86E-20
ENSG00000124571	XPO5	exportin 5	1.19	4.31E-21
ENSG00000101189	MRGBP	MRG domain binding protein	1.19	1.19E-20
ENSG00000188056	TREML4	triggering receptor expressed on myeloid cells like 4	1.19	3.77E-03
ENSG00000277161	PIGW	phosphatidylinositol glycan anchor biosynthesis class W	1.19	8.85E-28
ENSG00000136824	SMC2	structural maintenance of chromosomes 2	1.19	1.23E-24
ENSG00000273514	FOXD4L6	forkhead box D4 like 6	1.19	1.59E-02
ENSG00000136943	CTSV	cathepsin V	1.19	5.41E-05
ENSG00000161888	SPC24	SPC24 component of NDC80 kinetochore complex	1.19	3.84E-14
ENSG00000204839	MROH6	maestro heat like repeat family member 6	1.19	3.56E-06
ENSG00000164082	GRM2	glutamate metabotropic receptor 2	1.19	4.14E-08
ENSG00000164199	ADGRV1	adhesion G protein-coupled receptor V1	1.18	2.01E-03
ENSG00000117593	DARS2	aspartyl-tRNA synthetase 2, mitochondrial	1.18	3.53E-19
ENSG00000008735	MAPK8IP2	mitogen-activated protein kinase 8 interacting protein 2	1.18	2.43E-04
ENSG00000114993	RTKN	rhotekin	1.18	9.90E-19
ENSG00000185803	SLC52A2	solute carrier family 52 member 2	1.18	2.76E-15
ENSG00000138759	FRAS1	Fraser extracellular matrix complex subunit 1	1.18	3.24E-04
ENSG00000176890	TYMS	thymidylate synthetase	1.18	4.82E-15
ENSG00000060982	BCAT1	branched chain amino acid transaminase 1	1.18	5.41E-08
ENSG00000130193	THEM6	thioesterase superfamily member 6	1.18	1.96E-13
ENSG00000184428	TOP1MT	DNA topoisomerase I mitochondrial	1.18	2.80E-18
ENSG00000107249	GLIS3	GLIS family zinc finger 3	1.18	1.01E-06
ENSG00000120210	INSL6	insulin like 6	1.18	6.88E-04
ENSG00000100218	RSPH14	radial spoke head 14 homolog	1.18	6.03E-05
ENSG00000120539	MASTL	microtubule associated serine/threonine kinase like	1.18	1.88E-26
ENSG00000166845	C18orf54	chromosome 18 open reading frame 54	1.18	7.89E-15
ENSG00000005801	ZNF195	zinc finger protein 195	1.18	1.14E-22
ENSG00000047457	CP	ceruloplasmin	1.18	1.72E-03
ENSG00000198298	ZNF485	zinc finger protein 485	1.18	4.68E-21
ENSG00000112578	BYSL	bystin like	1.18	4.03E-22
ENSG00000130948	HSD17B3	hydroxysteroid 17-beta dehydrogenase 3	1.18	2.96E-02
ENSG00000119285	HEATR1	HEAT repeat containing 1	1.18	2.97E-21
ENSG00000258984	UBE2F-SCLY	UBE2F-SCLY readthrough (NMD candidate)	1.17	1.34E-03
ENSG00000108702	CCL1	C-C motif chemokine ligand 1	1.17	1.62E-02
ENSG00000213246	SUPT4H1	SPT4 homolog, DSIF elongation factor subunit	1.17	5.66E-04
ENSG00000226288	OR52I2	olfactory receptor family 52 subfamily I member 2	1.17	3.59E-02
ENSG00000124207	CSE1L	chromosome segregation 1 like	1.17	1.86E-24
ENSG00000169684	CHRNA5	cholinergic receptor nicotinic alpha 5 subunit	1.17	8.26E-10
ENSG00000065600	PACC1	proton activated chloride channel 1	1.17	3.76E-29
ENSG00000239672	NME1	NME/NM23 nucleoside diphosphate kinase 1	1.17	3.34E-11
ENSG00000174672	BRSK2	BR serine/threonine kinase 2	1.17	8.58E-04
ENSG00000132436	FIGNL1	fidgetin like 1	1.17	1.89E-20
ENSG00000113460	BRIX1	biogenesis of ribosomes BRX1	1.17	8.21E-21
ENSG00000165752	STK32C	serine/threonine kinase 32C	1.17	5.49E-10
ENSG00000112333	NR2E1	nuclear receptor subfamily 2 group E member 1	1.17	1.62E-02
ENSG00000169900	PYDC1	pyrin domain containing 1	1.17	3.24E-02
ENSG00000165215	CLDN3	claudin 3	1.17	2.23E-03
ENSG00000132330	SCLY	selenocysteine lyase	1.17	7.67E-17
ENSG00000204025	TRPC5OS	TRPC5 opposite strand	1.17	3.60E-02
ENSG00000111490	TBC1D30	TBC1 domain family member 30	1.17	7.68E-09
ENSG00000089195	TRMT6	tRNA methyltransferase 6 non-catalytic subunit	1.17	2.40E-22
ENSG00000094755	GABRP	gamma-aminobutyric acid type A receptor subunit pi	1.17	1.77E-02
ENSG00000196411	EPHB4	EPH receptor B4	1.17	6.82E-19
ENSG00000106302	HYAL4	hyaluronidase 4	1.16	6.27E-03
ENSG00000135048	CEMIP2	cell migration inducing hyaluronidase 2	1.16	1.32E-12
ENSG00000157335	CLEC18C	C-type lectin domain family 18 member C	1.16	2.08E-02
ENSG00000160282	FTCD	formimidoyltransferase cyclodeaminase	1.16	1.20E-02
ENSG00000170893	TRH	thyrotropin releasing hormone	1.16	5.86E-03
ENSG00000204899	MZT1	mitotic spindle organizing protein 1	1.16	5.73E-19
ENSG00000171316	CHD7	chromodomain helicase DNA binding protein 7	1.16	1.13E-15
ENSG00000185792	NLRP9	NLR family pyrin domain containing 9	1.16	1.31E-03
ENSG00000165837	ERICH6B	glutamate rich 6B	1.16	9.36E-05
ENSG00000135740	SLC9A5	solute carrier family 9 member A5	1.16	5.87E-12
ENSG00000151503	NCAPD3	non-SMC condensin II complex subunit D3	1.16	9.37E-23
ENSG00000084774	CAD	carbamoyl-phosphate synthetase 2, aspartate transcarbamylase, and dihydroorotase	1.16	1.59E-23
ENSG00000278463	H2AC4	H2A clustered histone 4	1.16	9.03E-04
ENSG00000135519	KCNH3	potassium voltage-gated channel subfamily H member 3	1.16	6.98E-04
ENSG00000176619	LMNB2	lamin B2	1.16	6.13E-18
ENSG00000146674	IGFBP3	insulin like growth factor binding protein 3	1.16	3.31E-09
ENSG00000062822	POLD1	DNA polymerase delta 1, catalytic subunit	1.16	2.01E-14
ENSG00000176029	C11orf16	chromosome 11 open reading frame 16	1.16	1.52E-04
ENSG00000163793	DNAJC5G	DnaJ heat shock protein family (Hsp40) member C5 gamma	1.16	4.32E-02
ENSG00000159055	MIS18A	MIS18 kinetochore protein A	1.16	4.60E-17
ENSG00000179240	GVQW3	GVQW motif containing 3	1.16	2.89E-10
ENSG00000127311	HELB	DNA helicase B	1.16	6.88E-14
ENSG00000213988	ZNF90	zinc finger protein 90	1.16	5.94E-04
ENSG00000130816	DNMT1	DNA methyltransferase 1	1.15	4.13E-26
ENSG00000235173	HGH1	HGH1 homolog	1.15	1.93E-15
ENSG00000270379	HEATR9	HEAT repeat containing 9	1.15	5.18E-05
ENSG00000165732	DDX21	DExD-box helicase 21	1.15	2.13E-24
ENSG00000143199	ADCY10	adenylate cyclase 10	1.15	1.13E-04
ENSG00000100156	SLC16A8	solute carrier family 16 member 8	1.15	2.30E-07
ENSG00000215788	TNFRSF25	TNF receptor superfamily member 25	1.15	1.32E-08
ENSG00000273045	C2orf15	chromosome 2 open reading frame 15	1.15	1.92E-13
ENSG00000158815	FGF17	fibroblast growth factor 17	1.15	4.84E-04
ENSG00000112029	FBXO5	F-box protein 5	1.15	6.97E-20
ENSG00000137261	KIAA0319	KIAA0319	1.15	5.93E-04
ENSG00000198610	AKR1C4	aldo-keto reductase family 1 member C4	1.15	3.52E-03
ENSG00000213185	FAM24B	family with sequence similarity 24 member B	1.15	5.10E-07
ENSG00000198780	FAM169A	family with sequence similarity 169 member A	1.15	2.13E-05
ENSG00000128050	PAICS	phosphoribosylaminoimidazole carboxylase and phosphoribosylaminoimidazolesuccinocarboxamide synthase	1.15	1.10E-24
ENSG00000095002	MSH2	mutS homolog 2	1.15	2.76E-27
ENSG00000115828	QPCT	glutaminyl-peptide cyclotransferase	1.15	1.48E-04
ENSG00000142552	RCN3	reticulocalbin 3	1.15	2.39E-09
ENSG00000159450	TCHH	trichohyalin	1.15	1.47E-04
ENSG00000116819	TFAP2E	transcription factor AP-2 epsilon	1.15	9.74E-06
ENSG00000135744	AGT	angiotensinogen	1.15	4.32E-05
ENSG00000135362	PRR5L	proline rich 5 like	1.14	5.14E-09
ENSG00000143067	ZNF697	zinc finger protein 697	1.14	6.53E-15
ENSG00000004948	CALCR	calcitonin receptor	1.14	3.46E-04
ENSG00000149926	TLCD3B	TLC domain containing 3B	1.14	7.29E-05
ENSG00000231256	CFAP97D1	CFAP97 domain containing 1	1.14	6.23E-03
ENSG00000176927	EFCAB5	EF-hand calcium binding domain 5	1.14	4.68E-06
ENSG00000221829	FANCG	FA complementation group G	1.14	2.29E-11
ENSG00000160472	TMEM190	transmembrane protein 190	1.14	6.97E-04
ENSG00000198723	TEX45	testis expressed 45	1.14	4.05E-05
ENSG00000174279	EVX2	even-skipped homeobox 2	1.14	4.53E-02
ENSG00000153044	CENPH	centromere protein H	1.14	2.13E-16
ENSG00000182324	KCNJ14	potassium inwardly rectifying channel subfamily J member 14	1.14	3.88E-09
ENSG00000186136	TAS2R42	taste 2 receptor member 42	1.14	3.19E-02
ENSG00000171320	ESCO2	establishment of sister chromatid cohesion N-acetyltransferase 2	1.14	1.88E-08
ENSG00000108465	CDK5RAP3	CDK5 regulatory subunit associated protein 3	1.14	4.74E-11
ENSG00000059588	TARBP1	TAR (HIV-1) RNA binding protein 1	1.14	5.28E-21
ENSG00000151360	ALLC	allantoicase	1.14	2.04E-02
ENSG00000119946	CNNM1	cyclin and CBS domain divalent metal cation transport mediator 1	1.14	1.50E-03
ENSG00000138798	EGF	epidermal growth factor	1.14	1.86E-02
ENSG00000258839	MC1R	melanocortin 1 receptor	1.14	7.07E-11
ENSG00000185900	POMK	protein O-mannose kinase	1.14	4.71E-17
ENSG00000166226	CCT2	chaperonin containing TCP1 subunit 2	1.14	1.30E-15
ENSG00000178295	GEN1	GEN1 Holliday junction 5' flap endonuclease	1.14	1.95E-16
ENSG00000175305	CCNE2	cyclin E2	1.14	2.93E-12
ENSG00000169347	GP2	glycoprotein 2	1.14	2.91E-02
ENSG00000143401	ANP32E	acidic nuclear phosphoprotein 32 family member E	1.14	3.06E-20
ENSG00000167858	TEKT1	tektin 1	1.14	6.66E-03
ENSG00000253729	PRKDC	protein kinase, DNA-activated, catalytic subunit	1.14	1.74E-18
ENSG00000133106	EPSTI1	epithelial stromal interaction 1	1.13	1.39E-07
ENSG00000255274	SMIM35	small integral membrane protein 35	1.13	1.34E-07
ENSG00000171695	LKAAEAR1	LKAAEAR motif containing 1	1.13	6.63E-03
ENSG00000140937	CDH11	cadherin 11	1.13	3.20E-09
ENSG00000116703	PDC	phosducin	1.13	5.84E-04
ENSG00000105982	RNF32	ring finger protein 32	1.13	6.89E-11
ENSG00000168269	FOXI1	forkhead box I1	1.13	3.63E-02
ENSG00000122966	CIT	citron rho-interacting serine/threonine kinase	1.13	1.25E-19
ENSG00000141744	PNMT	phenylethanolamine N-methyltransferase	1.13	7.33E-03
ENSG00000161996	WDR90	WD repeat domain 90	1.13	2.50E-15
ENSG00000164647	STEAP1	STEAP family member 1	1.13	2.38E-08
ENSG00000126249	PDCD2L	programmed cell death 2 like	1.13	1.41E-16
ENSG00000138035	PNPT1	polyribonucleotide nucleotidyltransferase 1	1.13	1.19E-32
ENSG00000149636	DSN1	DSN1 component of MIS12 kinetochore complex	1.13	8.63E-25
ENSG00000149599	DUSP15	dual specificity phosphatase 15	1.13	6.50E-04
ENSG00000140451	PIF1	PIF1 5'-to-3' DNA helicase	1.13	3.54E-14
ENSG00000206262	FOXL2NB	FOXL2 neighbor	1.13	2.85E-02
ENSG00000167992	VWCE	von Willebrand factor C and EGF domains	1.13	2.36E-04
ENSG00000168487	BMP1	bone morphogenetic protein 1	1.13	1.58E-17
ENSG00000198948	MFAP3L	microfibril associated protein 3 like	1.13	1.06E-04
ENSG00000119630	PGF	placental growth factor	1.13	8.23E-12
ENSG00000178718	RPP25	ribonuclease P and MRP subunit p25	1.13	3.19E-12
ENSG00000101361	NOP56	NOP56 ribonucleoprotein	1.13	2.02E-22
ENSG00000174788	PCP2	Purkinje cell protein 2	1.13	2.52E-05
ENSG00000144959	NCEH1	neutral cholesterol ester hydrolase 1	1.13	2.55E-11
ENSG00000179698	WDR97	WD repeat domain 97	1.13	2.20E-06
ENSG00000075618	FSCN1	fascin actin-bundling protein 1	1.12	2.30E-06
ENSG00000213793	ZNF888	zinc finger protein 888	1.12	5.08E-15
ENSG00000213085	CFAP45	cilia and flagella associated protein 45	1.12	1.19E-06
ENSG00000185885	IFITM1	interferon induced transmembrane protein 1	1.12	3.46E-06
ENSG00000157827	FMNL2	formin like 2	1.12	6.85E-19
ENSG00000117632	STMN1	stathmin 1	1.12	2.18E-15
ENSG00000080573	COL5A3	collagen type V alpha 3 chain	1.12	3.91E-08
ENSG00000010932	FMO1	flavin containing dimethylaniline monoxygenase 1	1.12	2.01E-05
ENSG00000160606	TLCD1	TLC domain containing 1	1.12	4.66E-08
ENSG00000196187	TMEM63A	transmembrane protein 63A	1.12	1.62E-17
ENSG00000187747	OR52B6	olfactory receptor family 52 subfamily B member 6	1.12	3.57E-02
ENSG00000107147	KCNT1	potassium sodium-activated channel subfamily T member 1	1.12	1.16E-03
ENSG00000180071	ANKRD18A	ankyrin repeat domain 18A	1.12	6.40E-04
ENSG00000138134	STAMBPL1	STAM binding protein like 1	1.12	2.96E-13
ENSG00000113569	NUP155	nucleoporin 155	1.12	3.99E-16
ENSG00000214954	LRRC69	leucine rich repeat containing 69	1.12	6.73E-09
ENSG00000137959	IFI44L	interferon induced protein 44 like	1.12	1.72E-04
ENSG00000102001	CACNA1F	calcium voltage-gated channel subunit alpha1 F	1.12	8.35E-06
ENSG00000108773	KAT2A	lysine acetyltransferase 2A	1.12	1.01E-23
ENSG00000141497	ZMYND15	zinc finger MYND-type containing 15	1.12	1.02E-09
ENSG00000127507	ADGRE2	adhesion G protein-coupled receptor E2	1.12	2.05E-07
ENSG00000204956	PCDHGA1	protocadherin gamma subfamily A, 1	1.11	3.36E-05
ENSG00000105088	OLFM2	olfactomedin 2	1.11	6.62E-05
ENSG00000125247	TMTC4	transmembrane O-mannosyltransferase targeting cadherins 4	1.11	1.06E-19
ENSG00000204655	MOG	myelin oligodendrocyte glycoprotein	1.11	4.76E-02
ENSG00000187474	FPR3	formyl peptide receptor 3	1.11	1.32E-07
ENSG00000187144	SPATA21	spermatogenesis associated 21	1.11	2.70E-03
ENSG00000161800	RACGAP1	Rac GTPase activating protein 1	1.11	1.67E-18
ENSG00000105655	ISYNA1	inositol-3-phosphate synthase 1	1.11	1.27E-06
ENSG00000163645	ERICH6	glutamate rich 6	1.11	4.09E-03
ENSG00000188523	CFAP77	cilia and flagella associated protein 77	1.11	2.11E-03
ENSG00000115290	GRB14	growth factor receptor bound protein 14	1.11	1.91E-04
ENSG00000141294	LRRC46	leucine rich repeat containing 46	1.11	3.13E-08
ENSG00000100036	SLC35E4	solute carrier family 35 member E4	1.11	1.08E-09
ENSG00000256061	DNAAF4	dynein axonemal assembly factor 4	1.11	8.43E-07
ENSG00000107443	CCNJ	cyclin J	1.11	1.03E-20
ENSG00000175643	RMI2	RecQ mediated genome instability 2	1.11	2.80E-12
ENSG00000279486	OR2AG1	olfactory receptor family 2 subfamily AG member 1	1.11	1.13E-02
ENSG00000177192	PUS1	pseudouridine synthase 1	1.11	9.19E-23
ENSG00000260286	ARMH2	armadillo like helical domain containing 2	1.11	4.70E-02
ENSG00000101307	SIRPB1	signal regulatory protein beta 1	1.11	1.15E-04
ENSG00000101463	SYNDIG1	synapse differentiation inducing 1	1.11	1.28E-05
ENSG00000131019	ULBP3	UL16 binding protein 3	1.11	1.37E-06
ENSG00000203814	H2BC18	H2B clustered histone 18	1.11	2.77E-07
ENSG00000183850	ZNF730	zinc finger protein 730	1.10	2.80E-03
ENSG00000125726	CD70	CD70 molecule	1.10	4.48E-04
ENSG00000113721	PDGFRB	platelet derived growth factor receptor beta	1.10	4.72E-11
ENSG00000141437	SLC25A52	solute carrier family 25 member 52	1.10	8.88E-03
ENSG00000205089	CCNI2	cyclin I family member 2	1.10	3.24E-06
ENSG00000187801	ZFP69B	ZFP69 zinc finger protein B	1.10	3.42E-11
ENSG00000146143	PRIM2	DNA primase subunit 2	1.10	5.99E-32
ENSG00000203760	CENPW	centromere protein W	1.10	1.34E-10
ENSG00000261594	TPBGL	trophoblast glycoprotein like	1.10	1.52E-05
ENSG00000156886	ITGAD	integrin subunit alpha D	1.10	2.38E-04
ENSG00000139344	AMDHD1	amidohydrolase domain containing 1	1.10	2.73E-04
ENSG00000185215	TNFAIP2	TNF alpha induced protein 2	1.10	1.80E-06
ENSG00000154928	EPHB1	EPH receptor B1	1.10	4.36E-04
ENSG00000149635	OCSTAMP	osteoclast stimulatory transmembrane protein	1.10	2.70E-02
ENSG00000089558	KCNH4	potassium voltage-gated channel subfamily H member 4	1.10	2.43E-05
ENSG00000197168	NEK5	NIMA related kinase 5	1.10	1.08E-07
ENSG00000013573	DDX11	DEAD/H-box helicase 11	1.10	4.19E-14
ENSG00000203852	H3C15	H3 clustered histone 15	1.10	7.93E-03
ENSG00000181392	SYNE4	spectrin repeat containing nuclear envelope family member 4	1.10	4.54E-04
ENSG00000089048	ESF1	ESF1 nucleolar pre-rRNA processing protein homolog	1.10	1.19E-12
ENSG00000112559	MDFI	MyoD family inhibitor	1.10	2.60E-06
ENSG00000257446	ZNF878	zinc finger protein 878	1.10	2.18E-05
ENSG00000135116	HRK	harakiri, BCL2 interacting protein	1.10	3.88E-03
ENSG00000125492	BARHL1	BarH like homeobox 1	1.10	1.68E-02
[truncated: 2,903 more rows]

## Sheet: Supplementary Table S3
miRNA Symbol	Log2 fold change	Adjusted p-value
hsa-mir-105-1	7.44	1.93E-24
hsa-mir-767	7.37	5.20E-23
hsa-mir-105-2	7.23	1.70E-21
hsa-mir-1269a	6.85	4.09E-19
hsa-mir-552	6.06	3.22E-27
hsa-mir-1269b	5.81	5.69E-07
hsa-mir-372	5.16	1.16E-08
hsa-mir-196a-1	4.50	9.35E-40
hsa-mir-196a-2	4.48	5.99E-39
hsa-mir-196b	4.43	1.09E-35
hsa-mir-4652	4.31	5.40E-09
hsa-mir-5589	4.28	2.56E-08
hsa-mir-519a-1	3.86	8.53E-05
hsa-mir-519a-2	3.85	2.00E-04
hsa-mir-516a-2	3.75	2.46E-03
hsa-mir-522	3.36	3.39E-03
hsa-mir-512-2	3.35	4.60E-03
hsa-mir-549a	3.31	1.34E-10
hsa-mir-935	3.27	1.63E-18
hsa-mir-135b	3.27	9.09E-32
hsa-mir-512-1	3.26	1.34E-02
hsa-mir-509-1	3.11	1.26E-08
hsa-mir-548f-1	3.04	2.25E-07
hsa-mir-934	2.95	4.89E-05
hsa-mir-937	2.93	2.40E-18
hsa-mir-3662	2.91	2.84E-09
hsa-mir-509-3	2.91	9.42E-08
hsa-mir-520b	2.90	8.23E-03
hsa-mir-483	2.87	1.49E-10
hsa-mir-516a-1	2.84	3.91E-03
hsa-mir-4664	2.79	1.34E-10
hsa-mir-373	2.78	1.81E-02
hsa-mir-526b	2.72	5.55E-03
hsa-mir-615	2.64	3.13E-14
hsa-mir-7974	2.64	7.80E-08
hsa-mir-509-2	2.52	2.48E-06
hsa-mir-518c	2.51	4.93E-02
hsa-mir-4728	2.50	1.41E-09
hsa-mir-1911	2.45	1.49E-02
hsa-mir-3189	2.33	8.85E-07
hsa-mir-4661	2.26	3.46E-13
hsa-mir-573	2.20	1.07E-04
hsa-mir-592	2.19	6.41E-14
hsa-mir-374c	2.17	4.41E-02
hsa-mir-514a-2	2.16	6.71E-04
hsa-mir-551a	2.13	5.58E-07
hsa-mir-514a-1	2.11	4.48E-04
hsa-mir-3176	2.09	2.97E-06
hsa-mir-18a	2.05	2.11E-20
hsa-mir-3944	1.99	2.49E-06
hsa-mir-183	1.99	4.41E-18
hsa-mir-1276	1.98	2.00E-04
hsa-mir-301b	1.96	7.10E-10
hsa-mir-508	1.94	2.82E-07
hsa-mir-520a	1.94	4.45E-02
hsa-mir-877	1.91	3.02E-14
hsa-mir-4525	1.91	1.78E-04
hsa-mir-4658	1.89	1.05E-03
hsa-mir-6891	1.87	6.51E-04
hsa-mir-335	1.87	4.19E-18
hsa-mir-3690-1	1.85	3.44E-05
hsa-mir-6854	1.81	3.85E-07
hsa-mir-1292	1.81	5.07E-07
hsa-mir-501	1.78	7.23E-25
hsa-mir-584	1.77	1.53E-11
hsa-mir-4758	1.76	2.85E-03
hsa-mir-7641-1	1.76	6.07E-03
hsa-mir-6715b	1.75	6.44E-03
hsa-mir-7702	1.75	3.93E-05
hsa-mir-1254-2	1.74	2.19E-05
hsa-mir-514a-3	1.72	3.54E-03
hsa-mir-4745	1.71	1.42E-03
hsa-mir-3187	1.70	1.21E-03
hsa-mir-96	1.69	3.59E-14
hsa-mir-19a	1.68	3.45E-18
hsa-mir-21	1.68	1.10E-43
hsa-mir-2115	1.68	4.56E-04
hsa-mir-1254-1	1.68	2.19E-05
hsa-mir-4684	1.65	3.30E-03
hsa-mir-675	1.64	1.18E-05
hsa-mir-188	1.64	9.61E-15
hsa-mir-146b	1.62	2.26E-22
hsa-mir-3174	1.62	2.84E-04
hsa-mir-548d-1	1.62	1.96E-03
hsa-mir-7705	1.61	9.10E-08
hsa-mir-7854	1.60	3.20E-05
hsa-mir-4449	1.59	7.07E-04
hsa-mir-182	1.58	1.28E-12
hsa-mir-6783	1.55	6.79E-04
hsa-mir-122	1.53	4.92E-02
hsa-mir-3131	1.53	3.13E-03
hsa-mir-4326	1.53	1.64E-07
hsa-mir-1229	1.52	4.67E-05
hsa-mir-3200	1.52	3.37E-07
hsa-mir-1301	1.47	9.09E-16
hsa-mir-3654	1.47	2.76E-02
hsa-mir-210	1.47	2.12E-06
hsa-mir-500a	1.47	2.13E-18
hsa-mir-320b-1	1.46	7.36E-10
hsa-mir-20a	1.45	2.71E-11
hsa-mir-3651	1.45	2.76E-05
hsa-mir-1228	1.44	3.99E-07
hsa-mir-184	1.43	5.11E-03
hsa-mir-550a-2	1.42	5.63E-10
hsa-mir-4777	1.41	1.25E-03
hsa-mir-4713	1.41	2.33E-02
hsa-mir-3684	1.41	4.29E-04
hsa-mir-503	1.40	9.73E-10
hsa-mir-7-3	1.40	1.13E-06
hsa-mir-548s	1.40	4.99E-04
hsa-mir-3680-1	1.40	1.55E-03
hsa-mir-93	1.39	3.13E-14
hsa-mir-548v	1.37	1.92E-05
hsa-mir-5580	1.36	1.63E-02
hsa-mir-4741	1.36	2.93E-02
hsa-mir-7112	1.34	2.53E-02
hsa-mir-4766	1.34	7.58E-04
hsa-mir-7844	1.33	1.78E-02
hsa-mir-940	1.32	1.68E-07
hsa-mir-17	1.32	3.46E-13
hsa-mir-4726	1.31	4.50E-03
hsa-mir-5092	1.30	6.98E-03
hsa-mir-550a-1	1.29	9.69E-10
hsa-mir-616	1.29	6.55E-06
hsa-mir-5698	1.29	1.56E-03
hsa-mir-6808	1.27	1.70E-03
hsa-mir-3619	1.26	7.78E-03
hsa-mir-3691	1.26	4.60E-03
hsa-mir-3677	1.25	4.06E-08
hsa-mir-643	1.23	2.24E-05
hsa-mir-3150b	1.23	5.78E-03
hsa-mir-760	1.23	6.44E-05
hsa-mir-3127	1.23	4.33E-11
hsa-mir-3194	1.23	9.43E-04
hsa-mir-500b	1.22	9.03E-12
hsa-mir-1307	1.21	1.51E-16
hsa-mir-320b-2	1.20	1.27E-07
hsa-mir-95	1.20	1.21E-05
hsa-mir-194-2	1.19	6.95E-07
hsa-mir-532	1.19	2.29E-14
hsa-mir-4522	1.18	1.47E-02
hsa-mir-4746	1.17	1.01E-07
hsa-mir-4687	1.17	2.13E-02
hsa-mir-200a	1.16	1.11E-07
hsa-mir-4461	1.15	1.96E-03
hsa-mir-3177	1.14	3.32E-02
hsa-mir-3618	1.14	4.61E-02
hsa-mir-4640	1.13	1.52E-02
hsa-mir-362	1.13	6.84E-10
hsa-mir-224	1.13	1.21E-03
hsa-mir-194-1	1.13	3.62E-06
hsa-mir-618	1.12	7.54E-03
hsa-mir-3682	1.12	3.64E-05
hsa-mir-2276	1.11	3.05E-02
hsa-mir-1226	1.09	4.48E-04
hsa-mir-4677	1.08	3.43E-13
hsa-mir-200b	1.08	3.10E-07
hsa-mir-3170	1.08	1.88E-03
hsa-mir-1537	1.08	1.28E-02
hsa-mir-3652	1.08	2.33E-03
hsa-mir-455	1.07	1.43E-06
hsa-mir-3664	1.07	6.38E-03
hsa-mir-550a-3	1.06	3.09E-05
hsa-mir-181b-1	1.05	7.62E-12
hsa-mir-323b	1.05	4.56E-04
hsa-mir-421	1.05	3.99E-07
hsa-mir-301a	1.05	4.49E-10
hsa-mir-4742	1.04	3.08E-03
hsa-mir-5586	1.04	2.47E-05
hsa-mir-5703	1.04	1.93E-02
hsa-mir-639	1.04	3.12E-03
hsa-mir-708	1.03	4.01E-06
hsa-mir-4479	1.03	2.64E-02
hsa-mir-181b-2	1.02	3.39E-10
hsa-mir-548d-2	1.02	2.64E-02
hsa-mir-577	1.02	6.51E-03
hsa-mir-548o	1.02	3.49E-03
hsa-mir-219b	1.02	2.44E-03
hsa-mir-4473	1.01	4.81E-03
hsa-mir-7-2	1.01	2.48E-04
hsa-mir-6798	1.01	4.17E-02
hsa-mir-141	1.01	3.62E-06
hsa-mir-559	1.01	2.33E-02
hsa-mir-3942	1.00	1.41E-02
hsa-mir-632	1.00	7.74E-03
hsa-mir-106b	1.00	6.11E-15
hsa-mir-4660	1.00	6.46E-03
hsa-mir-548au	0.99	1.25E-02
hsa-mir-222	0.99	1.27E-08
hsa-mir-4645	0.99	1.80E-02
hsa-mir-223	0.99	3.05E-05
hsa-mir-1304	0.99	3.16E-03
hsa-mir-130b	0.98	1.36E-08
hsa-mir-3928	0.98	8.65E-05
hsa-mir-1291	0.98	2.49E-02
hsa-mir-200c	0.98	1.32E-06
hsa-mir-548k	0.97	3.80E-02
hsa-mir-2116	0.97	1.13E-03
hsa-mir-5581	0.94	2.34E-02
hsa-mir-7-1	0.93	1.18E-08
hsa-mir-1270	0.93	1.52E-02
hsa-mir-19b-1	0.93	8.21E-09
hsa-mir-4797	0.92	2.43E-02
hsa-mir-653	0.91	1.11E-03
hsa-mir-7706	0.91	2.04E-04
hsa-mir-191	0.91	1.64E-07
hsa-mir-6755	0.90	3.32E-03
hsa-mir-660	0.90	4.49E-07
hsa-mir-3934	0.90	2.71E-05
hsa-mir-556	0.89	1.91E-03
hsa-mir-581	0.89	1.44E-02
hsa-mir-203b	0.88	7.60E-03
hsa-mir-19b-2	0.88	1.68E-07
hsa-mir-92a-1	0.88	1.58E-07
hsa-mir-589	0.88	7.54E-12
hsa-mir-1343	0.87	1.25E-02
hsa-mir-106a	0.87	1.56E-03
hsa-mir-769	0.86	1.02E-09
hsa-mir-92a-2	0.86	1.89E-07
hsa-mir-548j	0.86	2.53E-02
hsa-mir-652	0.85	4.12E-11
hsa-mir-181a-1	0.84	3.16E-10
hsa-mir-3129	0.84	1.80E-02
hsa-mir-425	0.84	9.81E-06
hsa-mir-1185-1	0.84	4.33E-02
hsa-mir-1255a	0.83	3.97E-02
hsa-mir-493	0.83	4.29E-07
hsa-mir-651	0.82	1.56E-03
hsa-mir-3191	0.82	4.17E-02
hsa-mir-548e	0.80	8.23E-03
hsa-mir-3613	0.79	1.78E-06
hsa-mir-939	0.78	1.26E-03
hsa-mir-3117	0.77	3.05E-02
hsa-mir-502	0.77	1.26E-07
hsa-mir-3940	0.77	1.55E-02
hsa-mir-570	0.76	1.34E-02
hsa-mir-296	0.76	3.95E-02
hsa-mir-3922	0.75	1.85E-02
hsa-mir-579	0.75	1.77E-02
hsa-mir-1245a	0.74	6.12E-03
hsa-mir-3913-1	0.74	2.83E-03
hsa-mir-450b	0.73	8.70E-06
hsa-mir-192	0.73	8.05E-03
hsa-mir-3941	0.72	3.55E-02
hsa-mir-576	0.72	9.06E-06
hsa-mir-4724	0.72	4.70E-02
hsa-mir-1248	0.71	2.16E-02
hsa-mir-671	0.71	6.95E-07
hsa-mir-25	0.70	3.64E-07
hsa-mir-496	0.69	6.98E-03
hsa-mir-15a	0.69	1.82E-07
hsa-mir-1266	0.68	3.01E-03
hsa-mir-3074	0.67	6.02E-03
hsa-mir-34b	0.67	2.54E-02
hsa-mir-34c	0.66	1.40E-03
hsa-mir-217	0.66	7.56E-03
hsa-mir-2277	0.65	1.38E-02
hsa-mir-580	0.63	3.89E-02
hsa-mir-185	0.63	2.94E-08
hsa-mir-320c-1	0.61	4.51E-02
hsa-mir-3653	0.60	1.47E-02
hsa-mir-409	0.60	1.47E-05
hsa-mir-92b	0.60	4.60E-04
hsa-mir-454	0.59	2.20E-06
hsa-mir-942	0.57	2.42E-03
hsa-mir-744	0.55	1.74E-04
hsa-mir-219a-1	0.54	5.26E-03
hsa-mir-3913-2	0.54	3.52E-02
hsa-mir-542	0.53	1.68E-04
hsa-mir-450a-1	0.52	1.49E-02
hsa-mir-4668	0.51	2.13E-02
hsa-mir-1249	0.51	2.49E-02
hsa-mir-1976	0.50	6.06E-04
hsa-mir-134	0.50	3.85E-03
hsa-mir-221	0.49	5.68E-03
hsa-mir-181a-2	0.49	7.46E-05
hsa-mir-485	0.49	1.63E-02
hsa-mir-1306	0.49	3.28E-03
hsa-mir-382	0.48	2.20E-03
hsa-mir-590	0.48	1.21E-03
hsa-mir-6842	0.47	8.53E-03
hsa-mir-331	0.47	7.07E-04
hsa-mir-151a	0.45	4.13E-04
hsa-mir-424	0.44	3.41E-02
hsa-mir-5000	0.42	4.51E-02
hsa-mir-199b	0.41	6.58E-03
hsa-mir-1180	0.40	3.08E-02
hsa-mir-629	0.38	2.62E-02
hsa-mir-148b	0.37	2.22E-03
hsa-mir-423	0.36	3.82E-05
hsa-let-7d	0.32	1.05E-03
hsa-mir-103a-2	0.32	4.84E-02
hsa-mir-103a-1	0.32	4.93E-02
hsa-mir-128-1	0.32	1.09E-02
hsa-mir-199a-2	0.31	4.72E-02
hsa-mir-15b	0.30	2.49E-02
hsa-mir-107	0.25	2.93E-02
hsa-mir-361	-0.23	3.82E-02
hsa-mir-340	-0.36	8.56E-03
hsa-mir-30b	-0.36	1.29E-02
hsa-mir-29b-1	-0.38	2.13E-02
hsa-mir-193b	-0.40	1.69E-02
hsa-mir-574	-0.41	4.94E-03
hsa-mir-874	-0.41	2.13E-02
hsa-mir-130a	-0.42	8.74E-03
hsa-mir-495	-0.42	8.23E-03
hsa-mir-29b-2	-0.44	4.41E-03
hsa-mir-10a	-0.45	3.22E-02
hsa-mir-299	-0.45	4.20E-03
hsa-mir-766	-0.48	2.40E-03
hsa-mir-6761	-0.49	4.39E-02
hsa-mir-664a	-0.52	6.57E-05
hsa-mir-664b	-0.52	3.29E-05
hsa-mir-410	-0.52	9.98E-03
hsa-let-7b	-0.54	4.20E-05
hsa-mir-374b	-0.55	8.85E-07
hsa-mir-6511b-1	-0.57	8.31E-03
hsa-mir-374a	-0.57	4.09E-06
hsa-mir-491	-0.58	7.58E-04
hsa-let-7f-2	-0.59	3.39E-03
hsa-mir-151b	-0.59	3.35E-03
hsa-let-7f-1	-0.60	3.20E-03
hsa-let-7a-3	-0.63	6.45E-05
hsa-let-7a-1	-0.63	6.39E-05
hsa-let-7a-2	-0.63	6.44E-05
hsa-mir-3912	-0.64	1.50E-02
hsa-mir-379	-0.64	1.34E-04
hsa-mir-6511b-2	-0.64	2.84E-03
hsa-mir-5187	-0.65	4.94E-02
hsa-mir-30c-1	-0.66	9.87E-07
hsa-mir-326	-0.67	1.67E-03
hsa-mir-10b	-0.70	5.76E-06
hsa-mir-20b	-0.71	1.23E-02
hsa-mir-328	-0.71	9.46E-05
hsa-mir-1468	-0.71	5.81E-04
hsa-let-7e	-0.72	1.26E-03
hsa-mir-337	-0.74	1.60E-05
hsa-mir-101-1	-0.75	5.29E-07
hsa-mir-101-2	-0.75	3.93E-07
hsa-mir-548aw	-0.77	2.33E-02
hsa-mir-4999	-0.80	3.29E-03
hsa-mir-30e	-0.80	2.12E-14
hsa-mir-29a	-0.80	1.60E-09
hsa-mir-887	-0.81	4.75E-08
hsa-mir-153-1	-0.81	1.84E-02
hsa-mir-411	-0.84	1.57E-05
hsa-mir-30c-2	-0.84	9.33E-11
hsa-mir-665	-0.85	3.96E-03
hsa-mir-1262	-0.85	1.18E-04
hsa-mir-193a	-0.87	4.35E-08
hsa-mir-148a	-0.88	1.33E-04
hsa-mir-4521	-0.88	2.75E-03
hsa-mir-125a	-0.90	3.90E-09
hsa-mir-4786	-0.91	1.62E-03
hsa-mir-378c	-0.92	7.48E-07
hsa-mir-26b	-0.92	1.05E-12
hsa-mir-152	-0.95	2.39E-10
hsa-mir-363	-0.96	5.81E-04
hsa-mir-23b	-0.99	1.55E-11
hsa-mir-504	-1.03	6.12E-03
hsa-mir-381	-1.06	7.97E-10
hsa-mir-28	-1.07	2.06E-17
hsa-mir-378d-2	-1.07	1.10E-04
hsa-mir-206	-1.07	3.47E-02
hsa-mir-140	-1.08	6.11E-17
hsa-mir-138-1	-1.08	2.12E-03
hsa-mir-3678	-1.09	2.28E-04
hsa-mir-378a	-1.11	6.86E-10
hsa-mir-4424	-1.13	2.18E-02
hsa-mir-125b-1	-1.15	6.68E-07
hsa-mir-27b	-1.17	7.70E-18
hsa-mir-125b-2	-1.17	4.29E-07
hsa-mir-497	-1.18	4.43E-15
hsa-mir-4536-1	-1.20	6.58E-03
hsa-mir-26a-2	-1.22	1.96E-24
hsa-mir-26a-1	-1.23	1.27E-24
hsa-mir-149	-1.26	6.35E-07
hsa-mir-99a	-1.26	2.98E-06
hsa-mir-4536-2	-1.28	4.02E-03
hsa-mir-3199-2	-1.29	9.63E-10
hsa-mir-4491	-1.32	5.83E-05
hsa-mir-1179	-1.38	2.44E-03
hsa-mir-218-1	-1.42	6.55E-11
hsa-mir-218-2	-1.42	2.90E-11
hsa-mir-605	-1.43	1.54E-07
hsa-mir-30a	-1.44	3.13E-11
hsa-mir-365b	-1.49	2.59E-27
hsa-mir-365a	-1.49	1.53E-27
hsa-let-7c	-1.51	7.52E-09
hsa-mir-129-2	-1.54	5.74E-05
hsa-mir-144	-1.57	1.51E-11
hsa-mir-6720	-1.58	1.92E-07
hsa-mir-129-1	-1.58	3.64E-05
hsa-mir-100	-1.60	6.73E-12
hsa-mir-4732	-1.68	4.09E-06
hsa-mir-5680	-1.74	7.15E-05
hsa-mir-203a	-1.83	8.78E-09
hsa-mir-3622a	-1.83	2.32E-05
hsa-mir-4770	-1.84	7.21E-05
hsa-mir-451a	-1.88	1.18E-15
hsa-mir-1258	-1.95	9.69E-10
hsa-mir-137	-1.96	6.06E-04
hsa-mir-29c	-1.97	2.59E-27
hsa-mir-202	-1.98	8.12E-08
hsa-mir-486-1	-2.04	3.00E-20
hsa-mir-195	-2.04	6.77E-31
hsa-mir-486-2	-2.06	5.15E-21
hsa-mir-143	-2.16	2.94E-17
hsa-mir-885	-2.31	6.17E-11
hsa-mir-551b	-2.37	5.95E-15
hsa-mir-145	-2.38	1.21E-23
hsa-mir-378i	-2.42	1.07E-03
hsa-mir-204	-2.45	9.19E-12
hsa-mir-383	-2.53	1.51E-11
hsa-mir-139	-2.57	2.30E-46
hsa-mir-548ba	-3.01	5.84E-09
hsa-mir-133b	-3.01	9.12E-18
hsa-mir-5683	-3.17	1.42E-15
hsa-mir-1-1	-3.22	1.39E-19
hsa-mir-1-2	-3.26	4.28E-22
hsa-mir-133a-1	-3.26	1.41E-22
hsa-mir-133a-2	-3.34	3.51E-24
hsa-mir-490	-3.39	1.29E-11
hsa-mir-6507	-3.68	7.94E-10
hsa-mir-205	-3.95	1.62E-05
hsa-mir-944	-4.45	1.68E-23
hsa-mir-6510	-5.21	2.12E-17
